# Supplementary material for: Characterization of Nanoscale Organization of F-Actin in Morphologically Distinct Dendritic Spines In Vitro Using Supervised Learning
Source: eNeuro. 2019 Aug 1;6(4):ENEURO.0425-18.2019. doi: 10.1523/ENEURO.0425-18.2019 (PMC6709208; doi:10.1523/ENEURO.0425-18.2019)
Supplement: Extended Data 1 — On the GitHub repository, there are two folders titled rat and mice. Folder rat has a subfolder xls. Contents of xls are: (1) shape_info.xlsx, (2) class_01.xlsx, (3) class_02.xlsx, (4) class_03.xlsx, and (5) class_04.xlsx. Shape_info.xlsx contains the 22 features identified using Shape Filter plugin in ImageJ class_01.xlsx, class_02.xlsx, class_03.xlsx, and class_04.xlsx contain annotations of spines from four human experts, respectively, of all the 1056 spines. MATLAB code files: shapeinfo_cluster.m, reduces shape information to five dimensions using PCA. These five dimensions are used for training a SVM using MATLAB function fitecoc to classify the spines into three categories. get_head_neck_regions.m, computes cumulative branch lengths for head and neck regions separately from the image input. compare_head_neck_len.m, this code plots the lengths of the branches from head and neck regions as a histogram using nhist.m function. The F-actin images of dendritic spines from rat neuronal cultures is in the folder spines.rar. Folder mice has a subfolder xls. Contents of xls are: (1) shape_info_mice.xlsx, (2) class_01.xlsx, (3) class_02.xlsx, (4) class_03.xlsx, and (5) class_04.xlsx. Shape_info_mice.xlsx contain the 22 features identified using Shape Filter plugin in ImageJ class_01.xlsx, class_02.xlsx, class_03.xlsx, and class_04.xlsx contain annotations of spines from four human experts, respectively, of all the 249 spines. MATLAB code files: shapeinfo_cluster.m, reduces shape information to five dimensions using PCA. These five dimensions are used for training a SVM using MATLAB function fitecoc to classify the spines into three categories. get_head_neck_regions.m, computes cumulative branch lengths for head and neck regions separately from the image input. compare_head_neck_wt_tg.m, this code plots the lengths of the branches from head and neck regions as a histogram using nhist.m function. cumlen_wt_tg_stubbythin.m, computes cumulative F-actin lengths for stubby and [file sup_enu-eN-MNT-0425-18-s06.zip]

Archive with 37 entries (33 files):
- Extended Data-1/mice/
- Extended Data-1/mice/compare_head_neck_wt_tg.m
- Extended Data-1/mice/cumlen_wt_tg_stubbythin.m
- Extended Data-1/mice/get_head_neck_regions.m
- Extended Data-1/mice/nhist.m
- Extended Data-1/mice/obs_pred_label_wt_tg.mat
- Extended Data-1/mice/shapeinfo_cluster.m
- Extended Data-1/mice/sort_nat.m
- Extended Data-1/mice/spines.rar
- Extended Data-1/mice/tg_cumlen_stubbythin.mat
- Extended Data-1/mice/TG_spine_headnecklen.mat
- Extended Data-1/mice/wt_cumlen_stubbythin.mat
- Extended Data-1/mice/WT_spine_headnecklen.mat
- Extended Data-1/mice/wt_tg_spinelabel.mat
- Extended Data-1/mice/xls/
- Extended Data-1/mice/xls/class_01.xlsx
- Extended Data-1/mice/xls/class_02.xlsx
- Extended Data-1/mice/xls/class_03.xlsx
- Extended Data-1/mice/xls/class_04.xlsx
- Extended Data-1/mice/xls/shape_info_mice.xlsx
- Extended Data-1/rat/
- Extended Data-1/rat/compare_head_neck_len.m
- Extended Data-1/rat/get_head_neck_regions.m
- Extended Data-1/rat/nhist.m
- Extended Data-1/rat/shapeinfo_cluster.m
- Extended Data-1/rat/sort_nat.m
- Extended Data-1/rat/spinelabel_consistent.mat
- Extended Data-1/rat/spines.rar
- Extended Data-1/rat/spines_headnecklen.mat
- Extended Data-1/rat/spines_pca_results.mat
- Extended Data-1/rat/xls/
- Extended Data-1/rat/xls/class01.xlsx
- Extended Data-1/rat/xls/class02.xlsx
- Extended Data-1/rat/xls/class03.xlsx
- Extended Data-1/rat/xls/class04.xlsx
- Extended Data-1/rat/xls/shape_info.xlsx
- Extended Data-1/README.md
