# Supplementary material for: Characterization of Nanoscale Organization of F-Actin in Morphologically Distinct Dendritic Spines In Vitro Using Supervised Learning
Source: eNeuro. 2019 Aug 1;6(4):ENEURO.0425-18.2019. doi: 10.1523/ENEURO.0425-18.2019 (PMC6709208; doi:10.1523/ENEURO.0425-18.2019)
Supplement: Extended Data 1 — On the GitHub repository, there are two folders titled rat and mice. Folder rat has a subfolder xls. Contents of xls are: (1) shape_info.xlsx, (2) class_01.xlsx, (3) class_02.xlsx, (4) class_03.xlsx, and (5) class_04.xlsx. Shape_info.xlsx contains the 22 features identified using Shape Filter plugin in ImageJ class_01.xlsx, class_02.xlsx, class_03.xlsx, and class_04.xlsx contain annotations of spines from four human experts, respectively, of all the 1056 spines. MATLAB code files: shapeinfo_cluster.m, reduces shape information to five dimensions using PCA. These five dimensions are used for training a SVM using MATLAB function fitecoc to classify the spines into three categories. get_head_neck_regions.m, computes cumulative branch lengths for head and neck regions separately from the image input. compare_head_neck_len.m, this code plots the lengths of the branches from head and neck regions as a histogram using nhist.m function. The F-actin images of dendritic spines from rat neuronal cultures is in the folder spines.rar. Folder mice has a subfolder xls. Contents of xls are: (1) shape_info_mice.xlsx, (2) class_01.xlsx, (3) class_02.xlsx, (4) class_03.xlsx, and (5) class_04.xlsx. Shape_info_mice.xlsx contain the 22 features identified using Shape Filter plugin in ImageJ class_01.xlsx, class_02.xlsx, class_03.xlsx, and class_04.xlsx contain annotations of spines from four human experts, respectively, of all the 249 spines. MATLAB code files: shapeinfo_cluster.m, reduces shape information to five dimensions using PCA. These five dimensions are used for training a SVM using MATLAB function fitecoc to classify the spines into three categories. get_head_neck_regions.m, computes cumulative branch lengths for head and neck regions separately from the image input. compare_head_neck_wt_tg.m, this code plots the lengths of the branches from head and neck regions as a histogram using nhist.m function. cumlen_wt_tg_stubbythin.m, computes cumulative F-actin lengths for stubby and [file sup_enu-eN-MNT-0425-18-s06.zip › Extended Data-1/mice/compare_head_neck_wt_tg.m]

% use the learned classifier on WT and TG data
allclear;
wt = load('WT_spine_headnecklen');
tg = load('TG_spine_headnecklen');

wt.headlen = 20*wt.headlen; wt.necklen = 20*wt.necklen;
tg.headlen = 20*tg.headlen; tg.necklen = 20*tg.necklen;

figure, 
subplot(131), statcomparemean(wt.necklen,tg.necklen); title('Neck'); axis square;
subplot(132), statcomparemean(wt.headlen,tg.headlen); title('Head'); axis square;
subplot(133), statcomparemean(sum([wt.necklen wt.headlen],2),sum([tg.necklen tg.headlen],2)); title('combined'); axis square;
set_fig_fonts(14);

%%
figure,
subplot(131), nhist({sum([wt.necklen wt.headlen],2),sum([tg.necklen tg.headlen],2)}); 
axis square; axis([0 14000 0 0.001]); xlabel('length (nm)'); title('combined');
subplot(132), nhist({wt.headlen,tg.headlen}); 
axis square; axis([0 14000 0 0.001]); xlabel('length (nm)'); title('head');
subplot(133), nhist({wt.necklen,tg.necklen},'binfactor',0.5); 
axis square; axis([0 4000 0 0.0025]); xlabel('length (nm)'); title('neck');
legend('WT','APP/PS1');
set_fig_fonts(14);

%% 
load obs_pred_label_wt_tg;
wtm = length(find(takelabelwt==0)); tgm = length(find(takelabeltg==0));
wts = length(find(takelabelwt==1)); tgs = length(find(takelabeltg==1));
wtt = length(find(takelabelwt==2)); tgt = length(find(takelabeltg==2));
figure,
bar([wtm wts wtt;tgm tgs tgt]); axis square; ylim([0 90]);
legend('Mushroom','Stubby','Thin');
set(gca,'XTickLabel',{'WT','APP/PS1'});
ylabel('Number of spines'); set_fig_fonts(14); 
colormap(cool);
