# Supplementary material for: Characterization of Nanoscale Organization of F-Actin in Morphologically Distinct Dendritic Spines In Vitro Using Supervised Learning
Source: eNeuro. 2019 Aug 1;6(4):ENEURO.0425-18.2019. doi: 10.1523/ENEURO.0425-18.2019 (PMC6709208; doi:10.1523/ENEURO.0425-18.2019)
Supplement: Extended Data 1 — On the GitHub repository, there are two folders titled rat and mice. Folder rat has a subfolder xls. Contents of xls are: (1) shape_info.xlsx, (2) class_01.xlsx, (3) class_02.xlsx, (4) class_03.xlsx, and (5) class_04.xlsx. Shape_info.xlsx contains the 22 features identified using Shape Filter plugin in ImageJ class_01.xlsx, class_02.xlsx, class_03.xlsx, and class_04.xlsx contain annotations of spines from four human experts, respectively, of all the 1056 spines. MATLAB code files: shapeinfo_cluster.m, reduces shape information to five dimensions using PCA. These five dimensions are used for training a SVM using MATLAB function fitecoc to classify the spines into three categories. get_head_neck_regions.m, computes cumulative branch lengths for head and neck regions separately from the image input. compare_head_neck_len.m, this code plots the lengths of the branches from head and neck regions as a histogram using nhist.m function. The F-actin images of dendritic spines from rat neuronal cultures is in the folder spines.rar. Folder mice has a subfolder xls. Contents of xls are: (1) shape_info_mice.xlsx, (2) class_01.xlsx, (3) class_02.xlsx, (4) class_03.xlsx, and (5) class_04.xlsx. Shape_info_mice.xlsx contain the 22 features identified using Shape Filter plugin in ImageJ class_01.xlsx, class_02.xlsx, class_03.xlsx, and class_04.xlsx contain annotations of spines from four human experts, respectively, of all the 249 spines. MATLAB code files: shapeinfo_cluster.m, reduces shape information to five dimensions using PCA. These five dimensions are used for training a SVM using MATLAB function fitecoc to classify the spines into three categories. get_head_neck_regions.m, computes cumulative branch lengths for head and neck regions separately from the image input. compare_head_neck_wt_tg.m, this code plots the lengths of the branches from head and neck regions as a histogram using nhist.m function. cumlen_wt_tg_stubbythin.m, computes cumulative F-actin lengths for stubby and [file sup_enu-eN-MNT-0425-18-s06.zip › Extended Data-1/mice/sort_nat.m]

function [cs,index] = sort_nat(c,mode)
%sort_nat: Natural order sort of cell array of strings.
% usage:  [S,INDEX] = sort_nat(C)
%
% where,
%    C is a cell array (vector) of strings to be sorted.
%    S is C, sorted in natural order.
%    INDEX is the sort order such that S = C(INDEX);
%
% Natural order sorting sorts strings containing digits in a way such that
% the numerical value of the digits is taken into account.  It is
% especially useful for sorting file names containing index numbers with
% different numbers of digits.  Often, people will use leading zeros to get
% the right sort order, but with this function you don't have to do that.
% For example, if C = {'file1.txt','file2.txt','file10.txt'}, a normal sort
% will give you
%
%       {'file1.txt'  'file10.txt'  'file2.txt'}
%
% whereas, sort_nat will give you
%
%       {'file1.txt'  'file2.txt'  'file10.txt'}
%
% See also: sort

% Version: 1.4, 22 January 2011
% Author:  Douglas M. Schwarz
% Email:   dmschwarz=ieee*org, dmschwarz=urgrad*rochester*edu
% Real_email = regexprep(Email,{'=','*'},{'@','.'})


% Set default value for mode if necessary.
if nargin < 2
	mode = 'ascend';
end

% Make sure mode is either 'ascend' or 'descend'.
modes = strcmpi(mode,{'ascend','descend'});
is_descend = modes(2);
if ~any(modes)
	error('sort_nat:sortDirection',...
		'sorting direction must be ''ascend'' or ''descend''.')
end

% Replace runs of digits with '0'.
c2 = regexprep(c,'\d+','0');

% Compute char version of c2 and locations of zeros.
s1 = char(c2);
z = s1 == '0';

% Extract the runs of digits and their start and end indices.
[digruns,first,last] = regexp(c,'\d+','match','start','end');

% Create matrix of numerical values of runs of digits and a matrix of the
% number of digits in each run.
num_str = length(c);
max_len = size(s1,2);
num_val = NaN(num_str,max_len);
num_dig = NaN(num_str,max_len);
for i = 1:num_str
	num_val(i,z(i,:)) = sscanf(sprintf('%s ',digruns{i}{:}),'%f');
	num_dig(i,z(i,:)) = last{i} - first{i} + 1;
end

% Find columns that have at least one non-NaN.  Make sure activecols is a
% 1-by-n vector even if n = 0.
activecols = reshape(find(~all(isnan(num_val))),1,[]);
n = length(activecols);

% Compute which columns in the composite matrix get the numbers.
numcols = activecols + (1:2:2*n);

% Compute which columns in the composite matrix get the number of digits.
ndigcols = numcols + 1;

% Compute which columns in the composite matrix get chars.
charcols = true(1,max_len + 2*n);
charcols(numcols) = false;
charcols(ndigcols) = false;

% Create and fill composite matrix, comp.
comp = zeros(num_str,max_len + 2*n);
comp(:,charcols) = double(s1);
comp(:,numcols) = num_val(:,activecols);
comp(:,ndigcols) = num_dig(:,activecols);

% Sort rows of composite matrix and use index to sort c in ascending or
% descending order, depending on mode.
[unused,index] = sortrows(comp);
if is_descend
	index = index(end:-1:1);
end
index = reshape(index,size(c));
cs = c(index);
