# Supplementary material for: Characterization of Nanoscale Organization of F-Actin in Morphologically Distinct Dendritic Spines In Vitro Using Supervised Learning
Source: eNeuro. 2019 Aug 1;6(4):ENEURO.0425-18.2019. doi: 10.1523/ENEURO.0425-18.2019 (PMC6709208; doi:10.1523/ENEURO.0425-18.2019)
Supplement: Extended Data 1 — On the GitHub repository, there are two folders titled rat and mice. Folder rat has a subfolder xls. Contents of xls are: (1) shape_info.xlsx, (2) class_01.xlsx, (3) class_02.xlsx, (4) class_03.xlsx, and (5) class_04.xlsx. Shape_info.xlsx contains the 22 features identified using Shape Filter plugin in ImageJ class_01.xlsx, class_02.xlsx, class_03.xlsx, and class_04.xlsx contain annotations of spines from four human experts, respectively, of all the 1056 spines. MATLAB code files: shapeinfo_cluster.m, reduces shape information to five dimensions using PCA. These five dimensions are used for training a SVM using MATLAB function fitecoc to classify the spines into three categories. get_head_neck_regions.m, computes cumulative branch lengths for head and neck regions separately from the image input. compare_head_neck_len.m, this code plots the lengths of the branches from head and neck regions as a histogram using nhist.m function. The F-actin images of dendritic spines from rat neuronal cultures is in the folder spines.rar. Folder mice has a subfolder xls. Contents of xls are: (1) shape_info_mice.xlsx, (2) class_01.xlsx, (3) class_02.xlsx, (4) class_03.xlsx, and (5) class_04.xlsx. Shape_info_mice.xlsx contain the 22 features identified using Shape Filter plugin in ImageJ class_01.xlsx, class_02.xlsx, class_03.xlsx, and class_04.xlsx contain annotations of spines from four human experts, respectively, of all the 249 spines. MATLAB code files: shapeinfo_cluster.m, reduces shape information to five dimensions using PCA. These five dimensions are used for training a SVM using MATLAB function fitecoc to classify the spines into three categories. get_head_neck_regions.m, computes cumulative branch lengths for head and neck regions separately from the image input. compare_head_neck_wt_tg.m, this code plots the lengths of the branches from head and neck regions as a histogram using nhist.m function. cumlen_wt_tg_stubbythin.m, computes cumulative F-actin lengths for stubby and [file sup_enu-eN-MNT-0425-18-s06.zip › Extended Data-1/mice/xls/shape_info_mice.xlsx]

## Sheet: Results
	Frame	Label	X	Y	Area	Area Conv. Hull	Peri.	Peri. Conv. Hull	Feret	Min. Feret	Maximum inscriped circle diameter	Area equivalent circle diameter	Long Side Length MBR	Short Side Length MBR	Aspect Ratio	Area/Peri.	Circ.	Elong.	Convexity	Solidity	Num. of Holes	Thinnes Rt.	Contour Temp.	Orientation	Fract. Dim.	Fract. Dim. Goodness
1	1	1	82.277	72.04	1195	1615	173.076	162.371	63.348	36	26	39.007	62	36	1.722	6.904	25.067	0.689	0.938	0.74	0	0.501	0.199	8.139	1.663	0.999
2	1	3	73.135	222.178	2484	3567	304.996	237.921	97.309	53.29	36.056	56.238	93.606	53.151	1.761	8.144	37.449	0.666	0.78	0.696	0	0.336	0.314	108.087	1.671	1
3	1	4	30.872	343.852	442	471	77.664	77.004	26.926	21.747	18.974	23.723	25	23	1.087	5.691	13.646	0.429	0.992	0.938	0	0.921	0.127	72.481	1.485	0.964
4	1	5	73.043	517.559	3093	6049	451.2	342.579	143.028	64.356	4	62.755	143.851	64.777	2.221	6.855	65.82	0.801	0.759	0.511	0	0.191	0.327	172.445	1.497	0.991
5	1	6	83.953	681.059	1984	3060	247.304	215.932	79.925	58.104	26.833	50.26	66.731	58.523	1.14	8.023	30.826	0.542	0.873	0.648	0	0.408	0.251	143.471	1.482	0.989
6	1	7	78.93	823.859	1825	3337	270.968	222.983	83.199	53.048	6.325	48.204	79.624	53.151	1.498	6.735	40.232	0.672	0.823	0.547	0	0.312	0.286	75.929	1.583	0.997
7	1	8	76.172	964.15	2001	2692	276.172	234.185	103.697	34.861	16.492	50.475	103.392	35.128	2.943	7.245	38.116	0.811	0.848	0.743	2	0.33	0.269	78.965	1.602	0.998
8	1	9	71.229	1102.16	1820	2560	227.332	192.8	71.84	53.502	31.623	48.138	62.394	53.339	1.17	8.006	28.396	0.358	0.848	0.711	0	0.443	0.269	155.961	1.758	0.999
9	1	10	95.13	1271.49	591	677	102.896	99.321	37.736	21.281	19.799	27.431	38.471	21.471	1.792	5.744	17.915	0.678	0.965	0.873	0	0.701	0.171	20.856	1.5	0.991
10	1	11	68.891	1421.18	3710	5961	397.3	314.513	131.027	67.074	27.857	68.729	127.534	66.708	1.912	9.338	42.546	0.74	0.792	0.622	0	0.295	0.306	9.315	1.587	0.996
11	1	12	89.837	1576.64	3058	3707	271.724	239.77	93.904	52.648	8	62.398	93.086	53.038	1.755	11.254	24.145	0.691	0.882	0.825	0	0.52	0.245	178.147	1.735	0.999
12	1	13	98.734	1721.42	2303	3455	296.628	234.832	96.4	52.756	30.594	54.15	92.655	53.009	1.748	7.764	38.206	0.745	0.792	0.667	0	0.329	0.306	51.187	1.555	0.993
13	1	14	79.219	1862.94	928	1945	212.264	177.606	72.945	32.124	5.657	34.374	68.593	32.388	2.118	4.372	48.552	0.802	0.837	0.477	0	0.259	0.277	78.869	1.401	0.994
14	1	15	66.504	2030.59	1131	1365	149.54	139.18	54.589	29.92	21.541	37.948	51.245	30.15	1.7	7.563	19.772	0.699	0.931	0.829	0	0.636	0.206	14.193	1.651	0.998
15	1	16	72.366	2211.21	784	1062	136.924	129.767	45.804	36.929	22	31.595	41.049	37.014	1.109	5.726	23.913	0.365	0.948	0.738	0	0.525	0.19	65.763	1.518	0.996
16	1	17	77.839	2334.95	1867	2369	214.16	196.213	83.193	37.073	26.077	48.756	78.16	38.053	2.054	8.718	24.566	0.786	0.916	0.788	0	0.512	0.218	166.294	1.575	0.995
17	1	18	70.602	2471.8	5040	7850	513.368	357.949	146.895	80.404	15.232	80.107	132.28	82.462	1.604	9.818	52.291	0.758	0.697	0.642	1	0.24	0.367	151.561	1.644	0.995
18	1	19	80.049	2628.12	2308	2884	239.72	217.367	90.686	43.193	32.558	54.209	86.608	43.046	2.012	9.628	24.898	0.749	0.907	0.8	0	0.505	0.226	130.679	1.568	0.99
19	1	20	71.433	2779.26	727	793	104.664	101.048	34.67	28	25.298	30.424	30	28	1.071	6.946	15.068	0.325	0.965	0.917	0	0.834	0.171	90.599	1.658	0.965
20	1	21	72.17	2918.66	1924	3078	263.612	220.737	89.051	48.7	29.732	49.495	83.355	48.877	1.705	7.299	36.118	0.708	0.837	0.625	0	0.348	0.276	133.019	1.513	0.99
21	1	22	75	3115.51	1785	2427	265.252	208.574	89.471	33.446	12	47.673	89.067	33.121	2.689	6.729	39.417	0.822	0.786	0.735	0	0.319	0.31	26.705	1.594	0.997
22	1	23	74.947	3235.57	1482	1901	199.976	173.865	67.602	36.659	11.662	43.439	67.067	37.054	1.81	7.411	26.984	0.733	0.869	0.78	1	0.466	0.254	83.878	1.497	0.991
23	1	24	55.622	3381.4	812	946	136.696	116.295	43.417	25.437	22.627	32.154	42.942	25.06	1.714	5.94	23.012	0.688	0.851	0.858	0	0.546	0.267	33.199	1.539	0.997
24	1	25	75.854	3536.3	1149	1745	205.436	170.231	70.257	35.363	7.211	38.249	69.635	35.903	1.94	5.593	36.731	0.724	0.829	0.658	0	0.342	0.282	94.039	1.444	0.994
25	1	26	78.406	3686.94	1537	2243	252.864	177.2	70.064	41.897	10.77	44.238	66.731	42.379	1.575	6.078	41.601	0.619	0.701	0.685	0	0.302	0.365	82.567	1.552	0.993
26	1	27	74.341	3806.93	3152	3986	289.244	237.592	80.623	68.957	41.037	63.35	75.644	71.589	1.057	10.897	26.543	0.442	0.821	0.791	0	0.473	0.287	32.389	1.646	0.993
27	1	28	70.738	3958.03	2453	4517	462.548	267.116	104.561	62.988	8	55.886	102.552	62.936	1.629	5.303	87.22	0.716	0.577	0.543	0	0.144	0.446	43.115	1.512	0.991
28	1	29	86.311	4112.36	3338	5168	390.244	285.32	106.231	69.441	32.062	65.193	104.561	69.635	1.502	8.554	45.623	0.687	0.731	0.646	1	0.275	0.345	168.343	1.626	0.997
29	1	30	70.879	4269.73	423	499	92.632	82.725	32.894	19.812	14.422	23.207	31	20	1.55	4.566	20.285	0.701	0.893	0.848	0	0.619	0.237	106.313	1.497	0.964
30	1	31	86.666	4416.6	1486	2527	280.676	210.31	88.865	42.631	12.806	43.498	88.6	42.72	2.074	5.294	53.014	0.772	0.749	0.588	0	0.237	0.334	64.455	1.543	0.998
31	1	32	68.022	4573.24	2924	4669	385.112	283.071	118.849	51.15	21.541	61.016	116.09	51.245	2.265	7.593	50.722	0.824	0.735	0.626	1	0.248	0.343	154.534	1.613	0.998
32	1	33	63.215	4702.45	1541	2389	264.824	188.856	69.462	44.401	10	44.295	68.819	44.654	1.541	5.819	45.511	0.668	0.713	0.645	1	0.276	0.357	49.423	1.523	0.999
33	1	34	76.638	4865.8	2840	3569	279.992	249.808	101.518	50.532	35.384	60.133	101.02	50.804	1.988	10.143	27.604	0.734	0.892	0.796	0	0.455	0.237	145.193	1.615	0.994
34	1	35	109.346	5014.37	1884	2254	240.704	187.149	73.553	39.889	32.558	48.977	70.711	38.949	1.815	7.827	30.753	0.69	0.778	0.836	0	0.409	0.316	160.97	1.61	0.995
35	1	36	67.883	5173.57	802	977	127.872	120.455	45	23.977	20	31.955	42.45	23.77	1.786	6.272	20.388	0.713	0.942	0.821	0	0.616	0.196	166.292	1.599	0.992
36	1	37	72.54	5324.37	1743	2497	244.396	191.574	71.589	45.783	15.232	47.109	71.281	46.043	1.548	7.132	34.268	0.689	0.784	0.698	0	0.367	0.312	136.675	1.581	0.997
37	1	39	58.501	5450.2	2431	3724	291.368	250.635	102.303	41.622	29.53	55.635	101.237	41.773	2.424	8.343	34.922	0.848	0.86	0.653	0	0.36	0.261	128.77	1.511	0.983
38	1	40	60.042	5606.51	3774	6135	372.952	299.631	116.499	73.687	16.971	69.32	113.635	73.824	1.539	10.119	36.856	0.718	0.803	0.615	0	0.341	0.299	107.141	1.615	0.994
39	1	41	85.225	5790.84	353	539	106.46	87.737	32.45	24.284	12.649	21.2	25.179	25.08	1.004	3.316	32.107	0.549	0.824	0.655	0	0.391	0.285	66.14	1.459	0.966
40	1	42	55.484	5910.86	362	446	86.488	75.544	26.019	21	16.125	21.469	24.166	22.361	1.081	4.186	20.663	0.445	0.873	0.812	0	0.608	0.251	14.368	1.439	0.965
41	1	43	83.452	6076.5	856	1282	171.408	151.511	64.761	30.458	6.325	33.014	63.285	31.145	2.032	4.994	34.323	0.739	0.884	0.668	0	0.366	0.243	9.902	1.568	0.999
42	1	44	43.813	6214.83	2102	3645	325.752	254.908	106.569	50.757	22.361	51.733	106.212	50.488	2.104	6.453	50.483	0.789	0.783	0.577	0	0.249	0.312	93.546	1.604	0.998
43	1	45	98.981	6356.74	2786	3711	300.976	242.736	96.26	55.921	32.249	59.559	89.889	56.604	1.588	9.257	32.515	0.739	0.806	0.751	1	0.386	0.297	128.628	1.557	0.983
44	1	46	82.102	6525.01	1868	3341	308.56	227.713	89.889	46.495	16.125	48.769	89.944	46.53	1.933	6.054	50.969	0.797	0.738	0.559	2	0.247	0.341	151.656	1.611	0.998
45	1	47	66.254	6703.91	819	938	127.444	122.769	51.078	23.838	22.361	32.292	51.264	23.409	2.19	6.426	19.831	0.735	0.963	0.873	0	0.634	0.173	117.154	1.552	0.994
46	1	48	79.194	6859.7	2811	3905	308.56	253.193	102.883	50.093	36	59.825	100.578	50	2.012	9.11	33.87	0.743	0.821	0.72	0	0.371	0.287	102.746	1.611	0.994
47	1	49	82.83	7005.22	3248	5058	412.04	279.541	110.639	57.233	34.409	64.308	107.517	56.886	1.89	7.883	52.271	0.765	0.678	0.642	0	0.24	0.379	157.924	1.631	0.998
48	1	50	59.975	7110.35	1909	2708	256.556	193.991	72.402	50.03	12.649	49.301	67.742	53	1.278	7.441	34.479	0.586	0.756	0.705	0	0.364	0.329	116.209	1.612	0.998
49	1	51	83.495	7292.8	2119	2819	284.668	194.212	67.424	50.602	32	51.942	65.49	50.359	1.3	7.444	38.243	0.44	0.682	0.752	0	0.329	0.377	7.082	1.642	0.997
50	1	52	88.738	7468.11	665	1112	176.212	140.467	55.543	29.307	12	29.098	53.254	30.232	1.761	3.774	46.693	0.781	0.797	0.598	0	0.269	0.303	150.473	1.489	0.997
51	1	53	72.193	7573.69	2248	2742	226.548	201.434	81.216	44.566	36.497	53.5	80.808	45.343	1.782	9.923	22.831	0.707	0.889	0.82	0	0.55	0.24	141.883	1.634	0.997
52	1	54	75.091	7743.01	1084	1188	130.68	125.095	47.17	30.566	29.12	37.151	47.297	31.048	1.523	8.295	15.754	0.604	0.957	0.912	0	0.798	0.18	105.838	1.599	0.992
53	1	55	73.303	7882.52	5314	6283	343.728	317.004	129.634	76.631	64.405	82.256	114.004	81.025	1.407	15.46	22.234	0.581	0.922	0.846	0	0.565	0.213	134.528	1.681	0.997
54	1	56	90.063	8006.54	3986	5432	354.876	278.897	103.315	67.689	4.472	71.24	97.329	67.186	1.449	11.232	31.595	0.57	0.786	0.734	0	0.398	0.31	178.492	1.682	0.998
55	1	57	38.675	8175.71	317	427	92.176	84.035	35.511	13.249	10	20.09	35.228	14.036	2.51	3.439	26.803	0.827	0.912	0.742	0	0.469	0.222	177.911	1.334	0.972
56	1	58	81.356	8325.47	2122	2331	189.484	180.923	69.778	46.938	40.249	51.979	58.249	52.173	1.116	11.199	16.92	0.569	0.955	0.91	0	0.743	0.183	21.894	1.637	0.996
57	1	59	84.786	8475.11	1804	2264	195.072	181.729	64.537	51.499	37.947	47.926	60.638	51.42	1.179	9.248	21.094	0.237	0.932	0.797	0	0.596	0.205	126.107	1.747	0.999
58	1	60	79.365	8610.45	5444	8255	490.688	360.613	124.868	99.527	21.26	83.256	116.619	103.484	1.127	11.095	44.228	0.577	0.735	0.659	0	0.284	0.343	162.569	1.686	0.998
59	1	61	81.924	8776.03	1670	2309	222.072	202.463	86.284	35.663	27.857	46.112	85.703	36.125	2.372	7.52	29.531	0.805	0.912	0.723	0	0.426	0.222	144.072	1.569	0.997
60	1	62	75.819	8923.64	1937	2286	200.532	177.64	64.195	46.983	36.056	49.662	62.61	46.957	1.333	9.659	20.76	0.581	0.886	0.847	0	0.605	0.242	16.802	1.612	0.995
61	1	63	67.17	9059.09	3136	4682	320.52	258.021	93.771	60.718	10	63.189	88.482	61.033	1.45	9.784	32.759	0.659	0.805	0.67	0	0.384	0.298	36.73	1.629	0.995
62	1	64	81.856	9242.34	2495	3581	337.784	221.33	82.462	60.215	12	56.363	70.029	61.033	1.147	7.386	45.731	0.439	0.655	0.697	2	0.275	0.394	145.239	1.676	0.999
63	1	65	74.792	9384.53	2874	3654	282.772	269.258	119.854	42.318	40.497	60.492	119.419	42.19	2.831	10.164	27.822	0.817	0.952	0.787	0	0.452	0.186	84.002	1.676	0.997
64	1	66	76.202	9525.21	781	830	102.996	103.308	35.511	29.508	26.833	31.534	32.016	29.833	1.073	7.583	13.583	0.295	1	0.941	0	0.925	0.107	95.153	1.585	0.987
65	1	67	74.983	9672.76	1428	1800	179.876	155.089	52.924	46.128	28.284	42.64	48.104	46.011	1.045	7.939	22.658	0.459	0.862	0.793	0	0.555	0.259	155.984	1.677	0.998
66	1	68	74.512	9824.56	1160	1331	154.088	153.034	63.6	23.211	20.396	38.431	63.285	23.195	2.728	7.528	20.468	0.812	0.993	0.872	0	0.614	0.122	95.135	1.708	0.994
67	1	69	74.508	9974.68	841	877	108.912	109.294	44.204	25.652	25.298	32.723	43.382	26.401	1.643	7.722	14.104	0.645	1	0.959	0	0.891	0.109	52.408	1.6	0.991
68	1	70	78.087	10126.3	1965	2485	216.512	202.387	86.533	40.215	32.249	50.019	85.703	39.699	2.159	9.076	23.856	0.723	0.935	0.791	0	0.527	0.203	35.571	1.617	0.997
69	1	71	71.665	10273.6	837	963	128.128	125.646	49.396	26.681	20.591	32.645	49.041	27.019	1.815	6.533	19.614	0.724	0.981	0.869	0	0.641	0.149	46.774	1.546	0.998
70	1	72	74.435	10423.2	675	703	95.968	96.579	37	24.013	24.166	29.316	35	25	1.4	7.034	13.644	0.578	1	0.96	0	0.921	0.121	71.992	1.533	0.991
71	1	73	73.615	10573.1	946	1001	120.188	118.326	46.39	28.464	27.857	34.706	43.829	29.069	1.508	7.871	15.27	0.638	0.985	0.945	0	0.823	0.143	11.351	1.645	0.991
72	1	74	76.419	10724.2	872	1048	137.68	137.746	57.775	19.638	20	33.321	56.294	19.416	2.899	6.334	21.738	0.836	1	0.832	0	0.578	0.083	103.807	1.595	0.994
73	1	75	74.197	10875.2	746	830	106.46	103.829	37.014	27	24.331	30.819	34	27	1.259	7.007	15.193	0.463	0.975	0.899	0	0.827	0.158	85	1.563	0.992
74	1	76	71.612	11022.7	1161	1335	143.952	139.118	50.804	34.363	26.833	38.448	48.765	34.886	1.398	8.065	17.849	0.577	0.966	0.87	0	0.704	0.17	105.439	1.611	0.995
75	1	77	75.139	11170.5	2080	2665	220.96	205.962	79.158	48.558	34	51.462	78.23	48.166	1.624	9.413	23.473	0.577	0.932	0.78	0	0.535	0.205	179.974	1.638	0.997
76	1	78	72.63	11321.6	627	682	104.792	104.259	41.785	20.883	19.698	28.255	41.34	21.095	1.96	5.983	17.514	0.732	0.995	0.919	0	0.717	0.116	24.208	1.52	0.988
77	1	79	80.744	11470.5	1162	1306	151.18	151.1	61.098	31	28	38.464	57	31	1.839	7.686	19.669	0.727	0.999	0.89	0	0.639	0.084	163.235	1.699	0.993
78	1	80	75.473	11628.1	919	1011	119.048	120.619	43.046	30.578	29.12	34.207	38.471	30.414	1.265	7.72	15.422	0.459	1	0.909	0	0.815	0.138	97.871	1.568	0.997
79	1	81	74.177	11771	860	1338	191.052	182.131	85.212	20.088	8	33.091	84.876	20.248	4.192	4.501	42.443	0.908	0.953	0.643	0	0.296	0.184	54.435	1.364	0.988
80	1	82	76.165	11927.5	601	687	100.216	98.508	34.67	26.87	19.698	27.663	30	29	1.034	5.997	16.711	0.551	0.983	0.875	0	0.752	0.145	45.026	1.593	0.965
81	1	83	76.15	12074.7	849	926	126.332	126.096	54.918	21.974	22	32.878	52.355	22.361	2.341	6.72	18.798	0.788	0.998	0.917	0	0.668	0.099	17.688	1.6	0.994
82	1	84	74.293	12219.9	679	972	135.612	127.016	52.631	19.799	8	29.403	52.326	19.799	2.643	5.007	27.085	0.835	0.937	0.699	0	0.464	0.201	42.277	1.497	0.996
83	1	85	74.398	12374.5	638	670	100.116	100.697	40.804	20.506	20.591	28.501	40.311	19.799	2.036	6.373	15.71	0.693	1	0.952	0	0.8	0.119	44.075	1.475	0.988
84	1	86	72.784	12524.9	1920	2126	194.872	190.755	81.123	31.775	32.249	49.443	80.498	31.765	2.534	9.853	19.779	0.794	0.979	0.903	0	0.635	0.152	27.483	1.602	0.997
85	1	87	74.295	12669.3	754	960	130.68	126.015	50.804	28.808	4	30.984	47.074	28.636	1.644	5.77	22.649	0.675	0.964	0.785	0	0.555	0.172	52.395	1.52	0.995
86	1	88	72.253	12826.1	1359	1807	187.488	162.822	64.498	39.003	26.077	41.597	50.912	48.083	1.059	7.248	25.866	0.687	0.868	0.752	0	0.486	0.255	94.767	1.504	0.992
87	1	89	73.41	12975.4	1292	1438	143.068	138.895	51.624	34.428	32	40.559	50.289	34.482	1.458	9.031	15.842	0.61	0.971	0.898	0	0.793	0.164	63.294	1.644	0.997
88	1	90	72.67	13124.8	1391	1545	146.96	143.701	54.918	39.649	34.928	42.084	44.272	43.324	1.022	9.465	15.526	0.505	0.978	0.9	0	0.809	0.154	24.903	1.661	0.996
89	1	91	75.091	13273	1930	2168	178.536	170.455	59.942	49.001	42.048	49.572	54	51	1.059	10.81	16.516	0.335	0.955	0.89	0	0.761	0.183	118.599	1.766	0.999
90	1	92	73.8	13426.4	2127	3045	237.496	215.983	85.604	50.674	32	52.04	85.212	50.804	1.677	8.956	26.518	0.705	0.909	0.699	0	0.474	0.224	123.277	1.539	0.99
91	1	93	76.677	13574.1	1440	1736	171.736	164.114	68.593	34.736	28.071	42.819	61.685	35.114	1.757	8.385	20.481	0.705	0.956	0.829	0	0.614	0.182	57.68	1.669	0.998
92	1	94	72.785	13722.1	694	784	123.196	120.16	51.088	20.831	19.698	29.726	51.039	20.025	2.549	5.633	21.869	0.782	0.975	0.885	0	0.575	0.158	82.646	1.552	0.991
93	1	95	74.77	13879	953	1078	125.976	125.954	45.188	33.431	26.833	34.834	42	35	1.2	7.565	16.653	0.477	1	0.884	0	0.755	0.074	83.221	1.548	0.992
94	1	96	75.212	14024.9	1320	1452	152.248	150.51	57.245	32.527	29.53	40.996	55.154	32.527	1.696	8.67	17.56	0.659	0.989	0.909	0	0.716	0.134	37.266	1.645	0.998
95	1	97	76.233	14171.7	1278	1742	177.88	165.01	65.765	37.098	12	40.339	57.219	40.2	1.423	7.185	24.758	0.615	0.928	0.734	0	0.508	0.209	99.508	1.645	0.998
96	1	98	73.805	14321.6	3039	3921	290.584	245.72	99.865	49.813	37.363	62.204	96.333	50.249	1.917	10.458	27.785	0.703	0.846	0.775	0	0.452	0.271	47.069	1.612	0.995
97	1	99	73.028	14474.5	1257	1541	160.916	144.194	52.154	41.124	28.636	40.006	46.325	41.231	1.124	7.812	20.6	0.507	0.896	0.816	0	0.61	0.234	149.127	1.64	0.997
98	1	100	75.281	14624	759	844	107.9	105.697	38.275	28.313	26	31.087	31.78	28.636	1.11	7.034	15.339	0.38	0.98	0.899	0	0.819	0.151	82.419	1.577	0.988
99	1	101	72.431	14775.9	1267	1358	135.356	132.667	45	39.254	34.525	40.165	42.72	40.522	1.054	9.361	14.46	0.25	0.98	0.933	0	0.869	0.15	129.45	1.644	0.995
100	1	102	77.631	14925.1	725	884	123.296	121.489	49.396	23.174	20	30.383	46.271	24.083	1.921	5.88	20.968	0.778	0.985	0.82	0	0.599	0.141	16.106	1.562	0.989
101	1	103	76.336	15075.6	1592	1834	169.384	163.649	61.098	36.339	34.176	45.022	59.439	35.903	1.656	9.399	18.022	0.644	0.966	0.868	0	0.697	0.17	3.541	1.712	0.999
102	1	104	72.237	15223.9	1327	1614	160.36	151.047	51.225	41.004	31.241	41.105	50.804	40.792	1.245	8.275	19.379	0.414	0.942	0.822	0	0.648	0.196	161.58	1.648	0.998
103	1	105	75.594	15371.4	1409	2160	216.712	193.149	77.524	34.556	5.657	42.356	75.71	34.928	2.168	6.502	33.332	0.811	0.891	0.652	0	0.377	0.238	11.149	1.551	0.994
104	1	106	76.346	15520.7	1609	2381	240.276	194.825	80.951	39.35	8.246	45.262	80	39.205	2.041	6.696	35.881	0.755	0.811	0.676	0	0.35	0.294	29.154	1.553	0.997
105	1	107	75.691	15675.5	1860	2229	196.74	183.657	75.664	38.891	33.287	48.664	74.953	38.184	1.963	9.454	20.81	0.713	0.933	0.834	0	0.604	0.204	39.54	1.756	0.999
106	1	108	75.868	15822.2	855	1051	134.472	129.54	55.172	28.264	22.361	32.994	52.326	29.069	1.8	6.358	21.149	0.718	0.963	0.814	0	0.594	0.173	139.714	1.525	0.993
107	1	109	78.118	15978.3	1322	1652	160.132	150.584	55.946	34.705	26	41.027	55.803	34.409	1.622	8.256	19.397	0.669	0.94	0.8	0	0.648	0.197	55.976	1.644	0.998
108	1	110	73.746	16125.1	1401	1602	154.572	147.658	52.811	36.77	31.623	42.235	48.795	36.77	1.327	9.064	17.054	0.556	0.955	0.875	0	0.737	0.182	42.209	1.666	0.998
109	1	111	72.204	16274	2021	2154	189.784	188.644	75.928	33.562	34	50.727	73.98	33.541	2.206	10.649	17.822	0.762	0.994	0.938	0	0.705	0.119	3.027	1.623	0.994
110	1	112	79.556	16425.9	1774	2069	190.724	182.938	75.107	37.695	33.106	47.526	70.576	37.336	1.89	9.301	20.505	0.697	0.959	0.857	0	0.613	0.178	167.683	1.56	0.992
111	1	113	77.301	16579.4	1376	1536	159.476	157.072	61.847	34.979	30	41.857	60.133	35.057	1.715	8.628	18.483	0.676	0.985	0.896	0	0.68	0.142	69.985	1.66	0.998
112	1	114	74.354	16732.8	3041	4135	300.292	262.076	112.681	48.469	36.715	62.225	112.259	48.754	2.303	10.127	29.653	0.797	0.873	0.735	0	0.424	0.252	60.004	1.614	0.997
113	1	115	60.699	16877.1	3092	4274	316.316	274.701	113.759	52	10.77	62.744	110	52	2.115	9.775	32.36	0.741	0.868	0.723	0	0.388	0.255	177.076	1.716	0.999
114	1	116	73.681	17024.8	1007	1120	136.796	133.273	56.08	26.743	26	35.807	51.245	27.166	1.886	7.361	18.583	0.725	0.974	0.899	0	0.676	0.159	157.28	1.661	0.994
115	1	117	77.117	17177.3	862	1031	141.928	131.176	52.773	24.554	20	33.129	52.154	24.083	2.166	6.074	23.368	0.793	0.924	0.836	0	0.538	0.212	8.556	1.615	0.995
116	1	118	70.103	17319.5	1293	1721	170.168	158.77	53.712	44.234	30.067	40.575	48.26	46.043	1.048	7.598	22.395	0.411	0.933	0.751	0	0.561	0.204	1.736	1.646	0.997
117	1	119	72.151	17476.8	2560	3525	282.516	257.983	113.159	43.536	20	57.092	108.931	43.417	2.509	9.061	31.178	0.819	0.913	0.726	0	0.403	0.221	5.972	1.648	0.998
118	1	120	77.168	17623.6	879	960	120.16	119.151	47.885	25.923	24	33.454	43	26	1.654	7.315	16.426	0.688	0.992	0.916	0	0.765	0.127	166.421	1.623	0.991
119	1	121	62.704	17769.6	2432	3448	255.188	242.412	93.941	55.542	38	55.646	87.573	56.436	1.552	9.53	26.777	0.62	0.95	0.705	0	0.469	0.188	29.197	1.683	0.997
120	1	122	77.219	17923.6	1102	1191	131.792	130.962	49.649	29.131	29.53	37.458	45.188	29.547	1.529	8.362	15.761	0.579	0.994	0.925	0	0.797	0.12	30.224	1.636	0.998
121	1	123	71.878	18075.3	1874	2234	201.772	194.39	84.119	36.344	29.53	48.847	80.802	37.202	2.172	9.288	21.725	0.772	0.963	0.839	0	0.578	0.173	69.298	1.597	0.994
122	1	124	76.247	18224.8	613	712	124.992	124.563	57.385	15.172	15.232	27.937	57.775	15.232	3.793	4.904	25.486	0.882	0.997	0.861	0	0.493	0.109	155.936	1.502	0.995
123	1	125	74.436	18376.3	733	846	107.8	105.149	36.359	31.315	24	30.55	32.311	32.311	1	6.8	15.854	0.369	0.975	0.866	0	0.793	0.158	28.419	1.511	0.992
124	1	126	73.906	18526.7	1897	2376	203.412	188.339	75.604	43.977	36.222	49.146	66.37	44.283	1.499	9.326	21.812	0.658	0.926	0.798	0	0.576	0.21	119.73	1.607	0.995
125	1	127	66.719	18709.2	1453	1550	148.1	148.15	54.203	36.77	31.305	43.012	52.326	36.77	1.423	9.811	15.095	0.564	1	0.937	0	0.832	0.08	130.167	1.683	0.997
126	1	128	51.352	18826.4	671	720	102.112	100.524	34.234	28.902	23.324	29.229	33.526	28.16	1.191	6.571	15.539	0.351	0.984	0.932	0	0.809	0.143	99.742	1.545	0.988
127	1	129	78.552	18974.9	423	439	73.872	75.402	25.807	22	19.799	23.207	23	22	1.045	5.726	12.901	0.337	1	0.964	0	0.974	0.152	110.293	1.464	0.947
128	1	130	72.828	19129.5	508	541	84.264	83.872	30.48	21.161	21.26	25.432	30	22.204	1.351	6.029	13.977	0.517	0.995	0.939	0	0.899	0.114	37.399	1.534	0.967
129	1	131	85.317	19283.8	606	640	98.32	99.764	41.881	20.479	19.799	27.777	41.773	20.518	2.036	6.164	15.952	0.713	1	0.947	0	0.788	0.141	122.164	1.502	0.994
130	1	133	78.436	19431.2	707	789	118.064	113.162	44.944	23.088	8.944	30.003	44.272	23.087	1.918	5.988	19.716	0.718	0.958	0.896	0	0.637	0.179	99.064	1.551	0.993
131	1	134	111.944	19553.1	1165	1580	182.812	178.48	80.808	25.897	18	38.514	80.623	25.456	3.167	6.373	28.687	0.881	0.976	0.737	0	0.438	0.156	42.414	1.618	0.997
132	1	135	109.827	19732.9	1331	1540	166.96	162.365	67.956	28.438	25.298	41.167	67.676	28.018	2.415	7.972	20.943	0.786	0.972	0.864	0	0.6	0.162	53.877	1.686	0.999
133	1	136	69.765	19875.9	966	1200	147.972	136.921	57.009	31.166	5.657	35.071	46.325	36.139	1.282	6.528	22.666	0.597	0.925	0.805	0	0.554	0.211	43.255	1.557	0.994
134	1	137	58.873	20025.8	615	659	95.74	95.47	36.715	20.206	20	27.983	35.44	19.925	1.779	6.424	14.904	0.693	0.997	0.933	0	0.843	0.106	18.989	1.495	0.991
135	1	138	66.402	20178.6	1236	1445	155.228	141.94	51.352	39.219	29.53	39.67	45	40	1.125	7.962	19.495	0.502	0.914	0.855	0	0.645	0.22	3.426	1.673	0.999
136	1	139	129.149	20339.3	258	271	56.808	58.069	20	15.556	16	18.124	19.799	15.556	1.273	4.542	12.508	0.332	1	0.952	0	1	0.154	54.694	1.327	0.955
137	1	140	47.806	20474.8	1112	1207	132.02	129.951	48.836	31.574	29.12	37.628	46.957	31.305	1.5	8.423	15.674	0.614	0.984	0.921	0	0.802	0.143	78.849	1.595	0.993
138	1	142	103.009	20609.8	918	1081	146.176	144.146	63.159	24.245	10.198	34.188	63.063	25	2.523	6.28	23.276	0.808	0.986	0.849	0	0.54	0.139	108.856	1.637	0.994
139	1	143	85.589	20785.1	549	653	99.104	99.357	34.928	27.945	20	26.439	33.287	27.459	1.212	5.54	17.89	0.548	1	0.841	0	0.702	0.104	152.272	1.483	0.99
140	1	144	80.61	20931.8	964	1145	136.268	133.174	53.009	29.638	24.739	35.034	51.614	29.411	1.755	7.074	19.262	0.738	0.977	0.842	0	0.652	0.155	48.852	1.602	0.996
141	1	145	86.525	21060.5	215	222	50.664	51.714	18.439	13.808	14	16.545	17.889	13.416	1.333	4.244	11.939	0.511	1	0.968	0	1	0.152	52.458	1.262	0.953
142	1	146	81.664	21228.9	262	276	57.592	59.051	21.26	14.142	14.142	18.264	21.213	14.142	1.5	4.549	12.66	0.558	1	0.949	0	0.993	0.159	49.041	1.332	0.955
143	1	147	114.323	21397.5	615	692	112.704	110.311	48.094	18.494	18	27.983	48.094	19.026	2.528	5.457	20.654	0.806	0.979	0.889	0	0.608	0.153	93.776	1.509	0.994
144	1	148	121.361	21570.1	327	366	78.348	79.023	32.65	14.828	14	20.405	32.65	14.866	2.196	4.174	18.772	0.778	1	0.893	0	0.669	0.127	31.646	1.423	0.957
145	1	149	21.599	21720.4	1114	1292	139.604	134.781	52.202	28.354	26	37.662	52.498	28.16	1.864	7.98	17.495	0.736	0.965	0.862	0	0.718	0.171	110.258	1.599	0.996
146	1	150	39.599	21809.4	1114	1292	139.604	134.781	52.202	28.354	26	37.662	52.498	28.16	1.864	7.98	17.495	0.736	0.965	0.862	0	0.718	0.171	110.258	1.599	0.996
147	1	151	84.889	21988	1011	1170	140.416	139.973	55.946	23.959	21.26	35.878	56.4	23.601	2.39	7.2	19.502	0.765	0.997	0.864	0	0.644	0.107	35.358	1.603	0.999
148	1	152	71.184	22157.2	2278	3405	268.744	230.771	95.037	50.219	36.056	53.856	90.139	50.478	1.786	8.476	31.705	0.755	0.859	0.669	0	0.396	0.262	110.76	1.663	0.998
149	1	153	68.419	22315.8	663	714	94.628	94.502	33.242	27.981	25.456	29.054	29.614	28.636	1.034	7.006	13.506	0.366	0.999	0.929	0	0.93	0.095	78.968	1.626	0.965
150	1	154	106.211	22464.6	1568	1728	162.256	157.713	58.181	35.792	32	44.682	58.138	35.777	1.625	9.664	16.79	0.614	0.972	0.907	0	0.748	0.162	115.675	1.711	0.999
151	1	155	82.403	22524.2	1431	1705	179.092	165.22	63.246	32.998	21.633	42.685	62.032	33.015	1.879	7.99	22.414	0.748	0.923	0.839	0	0.561	0.213	177.066	1.723	0.999
152	1	156	39.342	22686.2	1305	1485	147.088	142.924	55.946	34.776	32	40.762	52.202	36.62	1.426	8.872	16.578	0.636	0.972	0.879	0	0.758	0.163	126.735	1.642	0.997
153	1	157	77.492	22897.6	715	868	133.232	125.854	50.99	23.548	15.232	30.172	51.088	23.022	2.219	5.367	24.826	0.818	0.945	0.824	0	0.506	0.193	165.679	1.555	0.993
154	1	158	35.842	23004.9	1469	2439	263.912	221.452	96.255	33.66	16.492	43.248	92.179	33.956	2.715	5.566	47.413	0.853	0.839	0.602	0	0.265	0.275	22.23	1.531	0.995
155	1	159	102.979	23176.1	1505	1672	158.008	153.688	60.671	34.605	33.106	43.775	61.205	35.128	1.742	9.525	16.589	0.68	0.973	0.9	0	0.758	0.161	101.661	1.694	0.996
156	1	160	126.127	23351.1	1228	1638	189.284	182.929	81.394	25.643	22	39.542	80.411	25.632	3.137	6.488	29.176	0.884	0.966	0.75	0	0.431	0.17	115.408	1.479	0.993
157	1	161	132.665	23509.8	504	555	95.74	95.261	40.804	16.74	16.492	25.332	40.262	16.492	2.441	5.264	18.187	0.784	0.995	0.908	0	0.691	0.116	103.451	1.44	0.987
158	1	162	18.451	23676.6	288	297	59.032	59.836	20.616	16.936	16.971	19.149	19.416	17.205	1.129	4.879	12.1	0.349	1	0.97	0	1	0.139	55.376	1.364	0.952
159	1	163	32.147	23743.9	1088	1867	209.684	186.047	82.42	28.014	18.439	37.219	81.841	28.018	2.921	5.189	40.411	0.841	0.887	0.583	0	0.311	0.241	123.839	1.421	0.996
160	1	164	73.336	23950.2	2142	3167	277.212	248.497	104.12	48.627	12	52.223	104.307	48.094	2.169	7.727	35.876	0.67	0.896	0.676	0	0.35	0.234	173.387	1.601	0.998
161	1	165	76.47	24091.2	372	450	87.172	85.092	32.757	18.206	14.142	21.763	31.828	18.385	1.731	4.267	20.427	0.745	0.976	0.827	0	0.615	0.157	49.49	1.446	0.966
162	1	166	106.82	24241.3	696	786	104.008	101.965	35.468	29.525	23.324	29.769	31.385	30.529	1.028	6.692	15.543	0.354	0.98	0.885	0	0.809	0.15	64.872	1.543	0.992
163	1	167	28.495	24319.7	936	998	124.536	123.677	51.088	26	26	34.522	51.352	26.173	1.962	7.516	16.57	0.698	0.993	0.938	0	0.758	0.122	174.35	1.631	0.994
164	1	168	21.329	24471.5	654	872	131.464	123.895	52.202	20.985	14.142	28.857	51.43	20.591	2.498	4.975	26.426	0.831	0.942	0.75	0	0.476	0.195	65.202	1.475	0.993
165	1	169	84.425	24659.8	2520	4457	360.792	271.456	108.467	55.05	22.361	56.644	103.078	55.154	1.869	6.985	51.655	0.733	0.752	0.565	0	0.243	0.332	60.237	1.558	0.997
166	1	170	95.211	24856.9	2276	3586	290.484	247.884	102.259	55.917	28	53.832	81.345	67.209	1.21	7.835	37.074	0.673	0.853	0.635	0	0.339	0.265	0.143	1.623	0.998
167	1	171	60.018	24944.4	1077	1325	148.656	143.684	59.54	27.179	21.541	37.031	56.586	26.907	2.103	7.245	20.519	0.777	0.967	0.813	0	0.612	0.169	139.181	1.595	0.995
168	1	172	117.741	25161.8	1158	1395	169.512	158.345	69.116	24.238	20	38.398	68.469	24.187	2.831	6.831	24.814	0.831	0.934	0.83	0	0.506	0.203	85.495	1.52	0.984
169	1	173	95.587	25266.5	484	724	114.5	108.959	43.658	21.69	8.246	24.824	42.942	22.361	1.92	4.227	27.087	0.791	0.952	0.669	0	0.464	0.186	36.136	1.445	0.989
170	1	174	37.155	25387.4	1031	1418	171.308	163.004	68.066	30.238	5.657	36.231	67.897	30.265	2.243	6.018	28.464	0.773	0.952	0.727	0	0.441	0.186	15.453	1.454	0.989
171	1	175	35.554	25604.4	1022	1143	131.792	127.008	48.847	28.292	24.331	36.073	47.17	29.155	1.618	7.755	16.995	0.683	0.964	0.894	0	0.739	0.173	92.95	1.674	0.991
172	1	176	80.218	25707.8	2688	4064	321.076	260.282	108.227	52.506	15.62	58.502	107.703	52.887	2.036	8.372	38.352	0.801	0.811	0.661	0	0.328	0.294	58.095	1.593	0.996
173	1	177	109.792	25867.9	1585	1785	170.096	168.792	65.605	31.604	25.456	44.923	65.734	31.906	2.06	9.318	18.254	0.771	0.992	0.888	0	0.688	0.125	141.02	1.715	0.998
174	1	178	122.579	26074.3	445	469	84.364	84.56	36.249	15.188	16.125	23.803	36.056	14.56	2.476	5.275	15.994	0.755	1	0.949	0	0.786	0.103	68.967	1.41	0.983
175	1	179	67.858	26180.6	406	464	80.472	79.886	28.862	16.463	14.56	22.736	28.302	16.125	1.755	5.045	15.95	0.686	0.993	0.875	0	0.788	0.123	120.514	1.464	0.965
176	1	180	55.638	26299.5	1461	1839	182.356	175.241	73.98	31.992	27.203	43.13	73.335	32.14	2.282	8.012	22.761	0.764	0.961	0.794	0	0.552	0.176	81.603	1.525	0.993
177	1	181	70.904	26504.8	645	807	132.576	121.793	55.027	21	20	28.657	52	21	2.476	4.865	27.25	0.76	0.919	0.799	0	0.461	0.216	12.491	1.529	0.993
178	1	182	120.58	26675.6	1419	1708	184.352	156.392	60.415	38.059	30.594	42.506	58.052	38.639	1.502	7.697	23.95	0.608	0.848	0.831	0	0.525	0.269	11.693	1.678	0.998
179	1	183	72.546	26778.3	1427	1767	194.944	158.82	60.877	37.478	31.048	42.625	50.804	37.656	1.349	7.32	26.632	0.548	0.815	0.808	0	0.472	0.291	105.339	1.684	0.998
180	1	184	98.053	26940.7	1842	3093	337.228	210.163	80.654	52.363	20.591	48.428	70.093	55.973	1.252	5.462	61.739	0.696	0.623	0.596	0	0.204	0.415	163.151	1.591	0.998
181	1	185	68.891	27071.5	325	527	130.452	87.724	32.527	16.634	6	20.342	32.65	16.553	1.972	2.491	52.362	0.77	0.672	0.617	0	0.24	0.383	155.736	1.432	0.967
182	1	186	97.441	27194.6	888	977	117.508	114.615	42.426	27.769	25.298	33.625	42.953	27.659	1.553	7.557	15.55	0.597	0.975	0.909	0	0.808	0.158	101.416	1.626	0.991
183	1	187	32.856	27353.6	1660	2329	213.376	177.275	62.801	48.775	8.485	45.974	54.203	49.82	1.088	7.78	27.427	0.462	0.831	0.713	0	0.458	0.281	89.814	1.726	0.999
184	1	188	44.244	27553.1	871	1008	126.66	123.79	49.336	26.704	22.361	33.302	49.041	27.019	1.815	6.877	18.419	0.706	0.977	0.864	0	0.682	0.155	5.401	1.607	0.995
185	1	189	28.545	27651.8	592	812	129.012	123.41	53.759	16.499	11.662	27.455	52.393	16.155	3.243	4.589	28.115	0.862	0.957	0.729	0	0.447	0.181	68.303	1.506	0.995
186	1	190	100.293	27870.8	526	581	91.292	90.052	34.059	21.468	18.868	25.879	31.305	21.932	1.427	5.762	15.845	0.627	0.986	0.905	0	0.793	0.139	72.649	1.465	0.988
187	1	192	75.044	27974.5	1432	1568	151.08	149.531	60	36.696	33.526	42.7	48	41	1.171	9.478	15.939	0.634	0.99	0.913	0	0.788	0.131	124.255	1.671	0.997
188	1	193	75.599	28124.2	751	819	106.004	105.18	40.817	26.788	24.166	30.923	37.121	27.166	1.366	7.085	14.963	0.565	0.992	0.917	0	0.84	0.125	151.675	1.568	0.989
189	1	194	81.061	28275.7	1236	1479	149.996	146.688	52.839	36.96	29.732	39.67	52.01	36.401	1.429	8.24	18.203	0.439	0.978	0.836	0	0.69	0.154	48.143	1.631	0.995
190	1	195	75.507	28424.7	710	822	114.5	111.693	46.615	24.985	21.633	30.067	42.45	26.173	1.622	6.201	18.465	0.682	0.975	0.864	0	0.681	0.157	118.885	1.553	0.994
191	1	196	75.377	28571.7	1140	1419	158.264	153.636	62.801	26.467	16.125	38.098	62.936	26.173	2.405	7.203	21.971	0.808	0.971	0.803	0	0.572	0.164	135.331	1.611	0.996
192	1	197	71.968	28728.3	923	1067	126.988	123.592	45.453	31.687	24.083	34.281	45.343	31.89	1.422	7.268	17.471	0.605	0.973	0.865	0	0.719	0.161	146.555	1.54	0.992
193	1	198	72.521	28873.6	1713	1956	176.668	167.195	61.741	42.873	36.77	46.702	52.355	42.942	1.219	9.696	18.22	0.483	0.946	0.876	0	0.69	0.192	127.431	1.727	0.998
194	1	199	77.291	29024.2	1018	1131	127.088	124.234	42.521	35.827	28.284	36.002	40	37	1.081	8.01	15.866	0.231	0.978	0.9	0	0.792	0.154	130.962	1.565	0.993
195	1	200	75.211	29175	1435	1901	181.572	168.164	65.513	41.868	27.785	42.745	63.561	42.202	1.506	7.903	22.974	0.704	0.926	0.755	0	0.547	0.21	85.02	1.514	0.992
196	1	201	72.956	29324.3	2344	2691	221.088	210.658	86.493	35.574	30.463	54.63	83.241	35.355	2.354	10.602	20.853	0.774	0.953	0.871	0	0.603	0.185	116.47	1.642	0.998
197	1	202	75.694	29468.5	2113	2870	255.928	244.593	109.59	34.77	17.889	51.869	108.453	34.67	3.128	8.256	30.998	0.882	0.956	0.736	0	0.405	0.182	118.883	1.523	0.993
198	1	203	73.763	29623.1	660	730	99.988	101.066	37.483	24.568	22	28.989	37.121	24.083	1.541	6.601	15.148	0.605	1	0.904	0	0.83	0.133	10.533	1.533	0.989
199	1	204	75.971	29775	2316	2557	195.828	190.125	71.868	47.396	40	54.303	65.924	47.011	1.402	11.827	16.558	0.556	0.971	0.906	0	0.759	0.164	134.765	1.828	0.999
200	1	205	74.695	29924.2	1051	1287	144.508	140.122	53.814	37.251	27.857	36.581	47.434	37.643	1.26	7.273	19.869	0.587	0.97	0.817	0	0.632	0.166	129.991	1.58	0.995
201	1	206	75.487	30076.6	1000	1119	136.696	133.485	55.946	26	24.166	35.682	51	26	1.962	7.316	18.686	0.725	0.977	0.894	0	0.673	0.156	72.73	1.657	0.994
202	1	207	70.295	30222.4	1422	2050	203.668	172.018	62.169	41.087	15.62	42.551	61.685	40.853	1.51	6.982	29.171	0.668	0.845	0.694	0	0.431	0.271	3.084	1.677	0.998
203	1	208	64.516	30373.9	2294	3218	260.904	214.708	76.694	58.046	8	54.045	70.838	62.298	1.137	8.793	29.673	0.383	0.823	0.713	0	0.423	0.286	11.258	1.647	0.997
204	1	209	75.606	30527.6	655	792	122.64	113.271	48.508	19.632	18.439	28.879	48.836	20.396	2.394	5.341	22.963	0.783	0.924	0.827	0	0.547	0.212	96.932	1.518	0.992
205	1	210	76.936	30674.2	1763	2017	186.476	162.51	54.626	47.908	38.471	47.378	50	49	1.02	9.454	19.724	0.207	0.871	0.874	0	0.637	0.253	62.14	1.746	0.999
206	1	211	74.528	30824.4	1123	1165	121.628	121.833	42.638	34.457	32.985	37.813	39.56	33.526	1.18	9.233	13.173	0.405	1	0.964	0	0.954	0.098	151.558	1.593	0.994
207	1	212	72.694	30975	932	1133	139.276	127.774	52.202	30.556	23.324	34.448	46.011	32.558	1.413	6.692	20.813	0.662	0.917	0.823	0	0.604	0.217	71.688	1.582	0.999
208	1	213	74.447	31122.5	1225	1352	141.828	137.937	52.402	37.392	30.529	39.493	42	39	1.077	8.637	16.421	0.551	0.973	0.906	0	0.765	0.162	135.983	1.62	0.994
209	1	214	73.331	31275.1	2546	2942	231.68	218.806	94.515	40.703	37.363	56.936	93.915	40.249	2.333	10.989	21.082	0.761	0.944	0.865	0	0.596	0.193	117.803	1.673	0.998
210	1	215	75.229	31423.5	2728	3493	279.408	262.476	116.297	34.69	21.541	58.936	115.434	34.785	3.318	9.763	28.618	0.869	0.939	0.781	1	0.439	0.198	111.867	1.658	0.997
211	1	216	75.789	31574.3	1065	1174	135.712	134.54	55.227	24.609	22.627	36.824	54.452	24.759	2.199	7.848	17.294	0.752	0.991	0.907	0	0.727	0.127	133.436	1.588	0.994
212	1	217	75.608	31717.1	820	1009	146.96	138.717	58.822	23.113	20.881	32.312	59.135	23.409	2.526	5.58	26.338	0.746	0.944	0.813	0	0.477	0.194	103.845	1.598	0.994
213	1	218	74.283	31874.7	938	1112	136.04	130.717	55.027	25.375	20.591	34.559	55.009	25.06	2.195	6.895	19.73	0.75	0.961	0.844	0	0.637	0.176	114.501	1.545	0.993
214	1	219	69.164	32027.6	992	1229	160.816	133.221	49.98	33.233	6.325	35.539	49.406	33.015	1.496	6.169	26.07	0.492	0.828	0.807	0	0.482	0.282	149.941	1.578	0.994
215	1	220	73.842	32177.7	1166	1383	144.936	140.091	49.518	39.049	28.636	38.53	41.11	40.05	1.026	8.045	18.016	0.402	0.967	0.843	0	0.698	0.169	84.523	1.613	0.995
216	1	221	75.763	32327.7	1388	1835	200.788	170.394	69.116	32.025	18.111	42.039	67.897	32.527	2.087	6.913	29.046	0.751	0.849	0.756	0	0.433	0.269	45.889	1.68	0.998
217	1	222	75.982	32474.5	1340	1575	159.904	151.226	60.877	35.551	26.077	41.305	53.367	35.903	1.486	8.38	19.082	0.622	0.946	0.851	0	0.659	0.192	68.975	1.66	0.996
218	1	223	78.355	32623.5	1491	2465	229.912	184.344	65.307	50.656	26.077	43.571	58.189	50.596	1.15	6.485	35.452	0.546	0.802	0.605	0	0.354	0.3	122.309	1.703	0.999
219	1	224	77.291	32775.1	3749	4265	261.688	240.844	84.717	61.233	49.396	69.09	81.437	61.327	1.328	14.326	18.266	0.54	0.92	0.879	0	0.688	0.215	67.975	1.678	0.995
220	1	225	72.207	32924	1862	2616	237.34	197.703	73.246	45.449	24.083	48.691	71.512	44.944	1.591	7.845	30.253	0.691	0.833	0.712	0	0.415	0.279	24.972	1.576	0.996
221	1	226	74.501	33073.8	2163	2572	209.228	193.796	75.538	45.419	39.598	52.479	68.949	46.819	1.473	10.338	20.239	0.62	0.926	0.841	0	0.621	0.21	96.802	1.621	0.996
222	1	227	74.52	33223.9	591	610	86.488	86.354	30.017	25.313	25.06	27.431	26.833	25.495	1.052	6.833	12.657	0.359	0.998	0.969	0	0.993	0.097	107.904	1.585	0.966
223	1	228	71.834	33371.1	2472	2914	229.528	210.957	86.452	49.263	42	56.102	75	52	1.442	10.77	21.312	0.629	0.919	0.848	0	0.59	0.216	155.908	1.661	0.996
224	1	229	73.599	33530.2	2765	3611	270.584	248.255	103.097	45.504	40.497	59.334	100.975	45.541	2.217	10.219	26.479	0.772	0.917	0.766	0	0.475	0.217	94.748	1.708	0.998
225	1	230	75.509	33681.3	3471	4772	326.964	265.843	101.597	57.757	31.623	66.479	99.02	57.585	1.72	10.616	30.8	0.663	0.813	0.727	1	0.408	0.292	107.516	1.577	0.991
226	1	231	71.322	33824	1181	1643	172.292	155.976	60.141	31.759	21.26	38.778	56.798	32.202	1.764	6.855	25.135	0.714	0.905	0.719	0	0.5	0.227	121.577	1.624	0.996
227	1	232	79.563	33973.9	840	941	122.44	122.932	51.264	26.134	25.456	32.704	46.69	26.87	1.738	6.861	17.847	0.639	1	0.893	0	0.704	0.112	152.371	1.547	0.999
228	1	233	76.144	34127.5	2718	3223	232.592	211.644	72.45	59.849	44	58.827	66.708	62.482	1.068	11.686	19.904	0.188	0.91	0.843	0	0.631	0.224	108.525	1.522	0.985
229	1	234	71.195	34275.1	2681	3933	327.092	251.947	102.801	47.175	22.804	58.426	101.533	47.885	2.12	8.196	39.906	0.808	0.77	0.682	0	0.315	0.32	118.291	1.599	0.995
230	1	235	76.886	34421.5	1455	1782	198.664	187.354	85.703	30.583	26.833	43.041	85.475	30.887	2.767	7.324	27.125	0.799	0.943	0.816	0	0.463	0.195	51.513	1.52	0.997
231	1	236	76.414	34581	1383	1702	169.612	158.065	58.078	42.787	32	41.963	54.589	43.417	1.257	8.154	20.801	0.508	0.932	0.813	0	0.604	0.205	87.783	1.667	0.997
232	1	237	73.267	34725	821	889	112.148	109.21	39.294	27.804	24	32.332	39.56	27.857	1.42	7.321	15.319	0.567	0.974	0.924	0	0.82	0.16	74.404	1.594	0.993
233	1	238	75.145	34876.9	1362	1953	199.12	178.331	69.354	40.415	29.732	41.643	68.942	40.719	1.693	6.84	29.111	0.618	0.896	0.697	0	0.432	0.235	43.736	1.673	0.999
234	1	239	75.866	35025.9	658	828	120.088	109.163	44.102	25	16.492	28.945	37.014	29.206	1.267	5.479	21.917	0.702	0.909	0.795	0	0.573	0.224	87.538	1.532	0.994
235	1	240	72.016	35172.1	798	1140	161.272	130.072	51.624	27.153	15.232	31.875	51.088	27.659	1.847	4.948	32.592	0.73	0.807	0.7	0	0.386	0.297	57.576	1.542	0.998
236	1	241	73.097	35323.3	861	946	122.084	120.962	48.918	22.814	22.361	33.11	47.413	22.361	2.12	7.053	17.311	0.73	0.991	0.91	0	0.726	0.129	56.685	1.552	0.995
237	1	242	73.321	35473.8	2503	2957	221.188	203.974	79.322	50.205	38.419	56.453	71.589	51.894	1.38	11.316	19.546	0.609	0.922	0.846	0	0.643	0.214	43.73	1.692	0.997
238	1	243	77.021	35626.5	1307	1666	170.624	157.967	64.815	36.9	5.657	40.794	58.873	36.401	1.617	7.66	22.274	0.653	0.926	0.785	0	0.564	0.21	43.754	1.652	0.997
239	1	244	72.572	35772.7	1569	1775	167.516	156.584	57.628	44.887	34.986	44.696	48	46	1.043	9.366	17.885	0.453	0.935	0.884	0	0.703	0.203	49.468	1.715	0.997
240	1	245	76.85	35925.1	1454	1842	187.06	165.612	66.03	37.278	28	43.027	63.246	37.202	1.7	7.773	24.066	0.701	0.885	0.789	0	0.522	0.242	36.317	1.69	0.999
241	1	246	75.846	36072	1449	1903	211.252	163.244	61.221	40.859	13.416	42.953	56.321	40.522	1.39	6.859	30.799	0.566	0.773	0.761	0	0.408	0.319	50.371	1.686	0.998
242	1	247	72.658	36215.8	1850	2563	266.264	216.927	93.145	34.67	8	48.533	91.924	34.54	2.661	6.948	38.322	0.742	0.815	0.722	0	0.328	0.291	105.403	1.575	0.998
243	1	248	74.765	36380.4	2200	3032	276.728	265.607	119.775	29.498	25.06	52.926	119.971	28.792	4.167	7.95	34.808	0.905	0.96	0.726	1	0.361	0.177	108.348	1.611	0.999
244	1	249	76.226	36525	504	591	90.608	87.783	29.614	25.859	20	25.332	28.862	25.71	1.123	5.562	16.289	0.461	0.969	0.853	0	0.771	0.167	63.647	1.541	0.967
245	1	250	76.032	36671.9	2341	3536	275.872	231.747	94.366	56.513	16	54.595	80.777	56.939	1.419	8.486	32.51	0.626	0.84	0.662	0	0.387	0.274	154.656	1.569	0.993
246	1	251	72.153	36826	1643	1991	193.076	171.683	69.426	39.042	24.413	45.738	68.964	38.897	1.773	8.51	22.689	0.732	0.889	0.825	0	0.554	0.24	100.687	1.532	0.993
247	1	252	75.489	36981.9	2453	2981	249.856	239.702	103.465	40.352	34.525	55.886	101.119	40.447	2.5	9.818	25.45	0.824	0.959	0.823	0	0.494	0.178	110.068	1.659	0.999
248	1	253	75.271	37123.3	1751	2246	203.996	181.475	67.897	42.311	32.062	47.217	63.789	42.579	1.498	8.584	23.766	0.581	0.89	0.78	0	0.529	0.239	165.719	1.738	0.998
