# Supplementary material for: Characterization of Nanoscale Organization of F-Actin in Morphologically Distinct Dendritic Spines In Vitro Using Supervised Learning
Source: eNeuro. 2019 Aug 1;6(4):ENEURO.0425-18.2019. doi: 10.1523/ENEURO.0425-18.2019 (PMC6709208; doi:10.1523/ENEURO.0425-18.2019)
Supplement: Extended Data 1 — On the GitHub repository, there are two folders titled rat and mice. Folder rat has a subfolder xls. Contents of xls are: (1) shape_info.xlsx, (2) class_01.xlsx, (3) class_02.xlsx, (4) class_03.xlsx, and (5) class_04.xlsx. Shape_info.xlsx contains the 22 features identified using Shape Filter plugin in ImageJ class_01.xlsx, class_02.xlsx, class_03.xlsx, and class_04.xlsx contain annotations of spines from four human experts, respectively, of all the 1056 spines. MATLAB code files: shapeinfo_cluster.m, reduces shape information to five dimensions using PCA. These five dimensions are used for training a SVM using MATLAB function fitecoc to classify the spines into three categories. get_head_neck_regions.m, computes cumulative branch lengths for head and neck regions separately from the image input. compare_head_neck_len.m, this code plots the lengths of the branches from head and neck regions as a histogram using nhist.m function. The F-actin images of dendritic spines from rat neuronal cultures is in the folder spines.rar. Folder mice has a subfolder xls. Contents of xls are: (1) shape_info_mice.xlsx, (2) class_01.xlsx, (3) class_02.xlsx, (4) class_03.xlsx, and (5) class_04.xlsx. Shape_info_mice.xlsx contain the 22 features identified using Shape Filter plugin in ImageJ class_01.xlsx, class_02.xlsx, class_03.xlsx, and class_04.xlsx contain annotations of spines from four human experts, respectively, of all the 249 spines. MATLAB code files: shapeinfo_cluster.m, reduces shape information to five dimensions using PCA. These five dimensions are used for training a SVM using MATLAB function fitecoc to classify the spines into three categories. get_head_neck_regions.m, computes cumulative branch lengths for head and neck regions separately from the image input. compare_head_neck_wt_tg.m, this code plots the lengths of the branches from head and neck regions as a histogram using nhist.m function. cumlen_wt_tg_stubbythin.m, computes cumulative F-actin lengths for stubby and [file sup_enu-eN-MNT-0425-18-s06.zip › Extended Data-1/rat/xls/class04.xlsx]

## Sheet: via_region_data-Deepak
S
M
M
S
F
S
M
T
T
S
M
S
S
T
T
M
T
M
M
M
M
T
S
F
T
F
T
M
T
S
T
S
T
M
M
S
M
S
T
M
S
S
M
S
M
T
T
M
M
S
T
T
T
M
S
T
T
T
S
M
S
S
T
T
S
S
T
T
M
S
T
S
T
S
T
S
S
S
T
M
S
M
M
S
not_defined
S
M
not_defined
T
S
T
T
T
S
T
S
S
S
M
T
T
M
M
S
M
T
M
T
S
T
S
F
M
M
S
S
T
S
M
F
S
T
M
S
T
S
S
T
M
M
M
S
M
M
T
T
M
M
T
T
S
M
T
S
T
S
S
not_defined
T
S
M
T
T
T
T
T
S
S
S
T
S
S
S
S
M
M
T
S
M
M
S
S
S
F
T
S
T
M
M
S
S
S
T
S
S
S
T
M
T
M
M
S
T
M
M
F
M
S
M
S
S
S
S
M
S
S
S
T
T
S
T
T
M
M
M
M
M
T
T
T
S
S
T
T
S
T
not_defined
F
M
T
T
S
M
S
S
M
M
M
S
S
T
T
M
T
S
S
T
T
F
T
not_defined
T
S
S
S
T
S
M
M
S
S
T
S
T
S
S
M
T
S
M
M
T
S
F
S
S
S
T
S
T
S
T
M
M
S
M
M
T
S
T
not_defined
M
T
T
T
T
S
S
S
S
M
S
M
M
S
S
M
T
T
M
M
S
S
T
M
S
S
S
T
S
S
S
M
S
S
T
S
S
T
S
T
M
M
S
M
M
M
F
S
T
S
M
not_defined
S
not_defined
S
S
M
F
M
T
F
T
T
T
T
M
S
M
S
T
T
T
S
M
F
T
T
S
S
T
M
S
T
M
S
S
T
T
S
T
T
S
T
S
S
S
S
S
T
S
M
S
M
T
F
M
S
F
S
M
T
F
S
T
F
T
S
T
M
F
T
F
T
M
S
S
S
S
T
S
S
M
M
T
T
M
M
S
S
M
M
M
S
S
M
T
T
S
F
S
M
M
S
M
S
M
M
M
M
M
S
T
M
S
M
S
T
T
T
M
S
S
M
M
T
M
M
S
S
M
S
S
M
M
M
M
M
M
S
T
F
T
M
S
T
T
S
T
T
S
M
S
M
T
M
M
M
S
S
T
M
M
M
S
T
M
T
S
T
T
S
S
S
T
M
T
M
M
M
T
S
S
S
M
S
T
T
S
M
M
M
S
M
M
S
S
M
M
S
T
T
T
T
S
not_defined
S
M
S
M
S
S
not_defined
M
S
M
M
T
S
T
S
T
S
M
S
S
M
S
S
T
M
M
M
S
not_defined
S
M
S
S
M
S
S
M
M
S
S
S
M
S
M
S
S
S
S
M
S
S
M
M
S
S
S
T
T
S
T
T
T
T
not_defined
S
S
S
S
M
M
T
M
S
M
M
M
S
S
S
S
S
M
S
M
S
S
S
S
S
S
S
S
M
T
S
S
M
T
S
S
T
T
M
M
M
T
M
M
M
M
T
M
S
S
T
T
S
M
M
T
M
S
S
M
S
T
T
S
S
S
S
M
T
T
T
T
S
T
T
S
M
T
S
T
not_defined
T
M
M
M
M
S
S
T
T
S
S
S
M
M
S
S
M
M
S
T
S
M
S
S
T
T
M
S
S
T
T
M
S
S
S
S
S
M
T
S
S
T
M
S
T
S
M
M
T
S
S
S
S
M
S
T
S
M
T
M
not_defined
S
F
S
S
M
S
T
T
S
S
S
T
M
M
S
S
M
M
M
M
M
S
S
M
S
S
S
S
M
S
S
M
S
S
S
S
M
T
M
S
T
M
S
S
S
T
T
S
M
T
T
S
M
M
S
T
not_defined
M
T
M
S
S
not defined
not defined
S
S
M
M
M
M
S
M
S
T
S
F
S
S
F
T
T
T
T
M
S
T
M
F
S
S
S
T
T
S
T
T
T
S
S
M
M
T
S
S
M
S
S
S
F
S
T
S
T
T
S
S
S
S
M
M
T
M
not_defined
S
S
S
T
M
T
S
S
S
S
M
S
T
S
T
T
S
S
T
S
M
M
S
T
T
M
S
S
S
S
S
S
S
M
M
M
S
M
T
S
S
S
M
S
S
S
S
S
S
S
S
M
S
S
S
M
S
S
M
M
M
S
S
S
S
T
S
M
M
M
T
S
S
S
S
M
M
S
T
T
S
T
M
S
F
M
F
S
S
S
S
S
not_defined
M
T
M
M
S
S
S
S
S
S
M
S
S
T
T
T
T
M
S
S
S
S
S
T
S
S
S
S
T
S
T
T
S
T
S
S
S
S
S
S
S
M
S
S
M
S
S
M
S
S
M
M
S
S
S
M
M
S
S
T
T
S
F
S
T
S
S
T
S
M
M
M
S
S
M
S
not_defined
S
S
T
S
S
F
S
S
M
S
T
