# Supplementary material for: Characterization of Nanoscale Organization of F-Actin in Morphologically Distinct Dendritic Spines In Vitro Using Supervised Learning
Source: eNeuro. 2019 Aug 1;6(4):ENEURO.0425-18.2019. doi: 10.1523/ENEURO.0425-18.2019 (PMC6709208; doi:10.1523/ENEURO.0425-18.2019)
Supplement: Extended Data 1 — On the GitHub repository, there are two folders titled rat and mice. Folder rat has a subfolder xls. Contents of xls are: (1) shape_info.xlsx, (2) class_01.xlsx, (3) class_02.xlsx, (4) class_03.xlsx, and (5) class_04.xlsx. Shape_info.xlsx contains the 22 features identified using Shape Filter plugin in ImageJ class_01.xlsx, class_02.xlsx, class_03.xlsx, and class_04.xlsx contain annotations of spines from four human experts, respectively, of all the 1056 spines. MATLAB code files: shapeinfo_cluster.m, reduces shape information to five dimensions using PCA. These five dimensions are used for training a SVM using MATLAB function fitecoc to classify the spines into three categories. get_head_neck_regions.m, computes cumulative branch lengths for head and neck regions separately from the image input. compare_head_neck_len.m, this code plots the lengths of the branches from head and neck regions as a histogram using nhist.m function. The F-actin images of dendritic spines from rat neuronal cultures is in the folder spines.rar. Folder mice has a subfolder xls. Contents of xls are: (1) shape_info_mice.xlsx, (2) class_01.xlsx, (3) class_02.xlsx, (4) class_03.xlsx, and (5) class_04.xlsx. Shape_info_mice.xlsx contain the 22 features identified using Shape Filter plugin in ImageJ class_01.xlsx, class_02.xlsx, class_03.xlsx, and class_04.xlsx contain annotations of spines from four human experts, respectively, of all the 249 spines. MATLAB code files: shapeinfo_cluster.m, reduces shape information to five dimensions using PCA. These five dimensions are used for training a SVM using MATLAB function fitecoc to classify the spines into three categories. get_head_neck_regions.m, computes cumulative branch lengths for head and neck regions separately from the image input. compare_head_neck_wt_tg.m, this code plots the lengths of the branches from head and neck regions as a histogram using nhist.m function. cumlen_wt_tg_stubbythin.m, computes cumulative F-actin lengths for stubby and [file sup_enu-eN-MNT-0425-18-s06.zip › Extended Data-1/rat/xls/shape_info.xlsx]

## Sheet: 22 features most accurate
spine number		Frame	Label	X	Y	Area	Area Conv. Hull	Peri.	Peri. Conv. Hull	Feret	Min. Feret	Maximum inscriped circle diameter	Area equivalent circle diameter	Long Side Length MBR	Short Side Length MBR	Aspect Ratio	Area/Peri.	Circ.	Elong.	Convexity	Solidity	Num. of Holes	Thinnes Rt.	Contour Temp.	Orientation	Fract. Dim.	Fract. Dim. Goodness
1	1	1	1	72.47	71.169	4617	6231	370.144	295.881	107.424	79.94	49.477	76.672	102.956	79.63	1.293	12.474	29.674	0.591	0.799	0.741	0	0.423	0.301	163.091	1.732	0.999
2	2	1	2	76.751	224.727	1882	2247	187.26	179.812	67.231	47.193	37.947	48.951	59.237	50.329	1.177	10.05	18.632	0.555	0.96	0.838	0	0.674	0.177	23.819	1.773	0.999
3	3	1	3	70.05	374.413	2066	2404	194.516	186.031	66.03	48.543	35.609	51.289	60.902	50.12	1.215	10.621	18.314	0.594	0.956	0.859	0	0.686	0.181	140.045	1.791	0.999
4	4	1	4	82.01	521.276	1259	1587	178.008	163.639	66.287	30.087	25.298	40.038	66.287	30.232	2.193	7.073	25.168	0.753	0.919	0.793	0	0.499	0.216	147.191	1.687	0.999
5	5	1	5	70.603	673.834	1910	2747	240.504	211.524	82.62	42.579	15.232	49.314	79.756	42.544	1.875	7.942	30.284	0.736	0.88	0.695	0	0.415	0.247	43.017	1.485	0.987
6	6	1	6	74.565	825.252	2424	2673	204.552	198.63	82.037	45	40.497	55.555	81	45	1.8	11.85	17.261	0.677	0.971	0.907	0	0.728	0.164	98.795	1.66	0.997
7	7	1	7	69.597	981.663	4806	6701	365.924	312.954	120.208	78.703	32.062	78.225	108.853	85.51	1.273	13.134	27.861	0.626	0.855	0.717	0	0.451	0.264	126.463	1.648	0.997
8	8	1	8	74.881	1128.19	550	719	110.48	105.981	42.72	22.075	18.868	26.463	39.623	23.345	1.697	4.978	22.192	0.758	0.959	0.765	0	0.566	0.178	95.741	1.479	0.989
9	9	1	9	79.285	1274.51	1422	1662	165.92	161.289	66.483	30.401	29.12	42.551	64.031	30.017	2.133	8.57	19.36	0.723	0.972	0.856	0	0.649	0.162	7.557	1.588	0.981
10	10	1	10	73.281	1422.49	1785	1894	162.456	162.778	62.426	41	36.77	47.673	55	41	1.341	10.988	14.785	0.553	1	0.942	0	0.85	0.1	74.804	1.746	0.999
11	11	1	11	73.371	1581.95	2706	3166	250.184	237.006	103.276	41.309	36	58.697	102.728	40.361	2.545	10.816	23.131	0.791	0.947	0.855	0	0.543	0.191	139.25	1.537	0.983
12	12	1	12	74.145	1724.75	2030	2383	205.664	197.995	79.48	40.109	34.928	50.84	79.699	39.85	2	9.87	20.836	0.725	0.963	0.852	0	0.603	0.174	159.714	1.604	0.995
13	13	1	13	75.229	1873.96	1339	1590	163.012	155.641	64.008	34.528	29.732	41.29	58.138	35.057	1.658	8.214	19.845	0.709	0.955	0.842	0	0.633	0.183	157.017	1.66	0.997
14	14	1	14	73.857	2024.06	1174	1273	138.392	137.544	55.946	27.309	27.203	38.662	55.902	27.731	2.016	8.483	16.314	0.721	0.994	0.922	0	0.77	0.12	28.421	1.647	0.999
15	15	1	15	71.369	2172.31	1546	1681	168.144	164.814	68.447	37	32.558	44.367	62	37	1.676	9.194	18.287	0.707	0.98	0.92	0	0.687	0.15	66.559	1.728	0.999
16	16	1	16	76.251	2327.35	1278	1616	173.732	164.851	65.924	37.884	28.071	40.339	57.07	43.738	1.305	7.356	23.617	0.677	0.949	0.791	0	0.532	0.189	18.692	1.632	0.997
17	17	1	17	77.652	2477.06	1530	1868	184.48	181.695	78.294	34.621	30.594	44.137	78	34.54	2.258	8.294	22.244	0.761	0.985	0.819	0	0.565	0.142	118.688	1.507	0.993
18	18	1	18	81.574	2626.31	2378	2842	227.532	219.621	91.591	44	36.77	55.025	90	44	2.045	10.451	21.771	0.769	0.965	0.837	0	0.577	0.171	8.237	1.651	0.998
19	19	1	19	70.71	2772.86	1673	2093	211.252	170.672	65.192	44.087	34.409	46.153	62.482	44.045	1.419	7.919	26.675	0.657	0.808	0.799	0	0.471	0.296	29.55	1.737	0.999
20	20	1	20	74.194	2926.1	931	1013	120.844	121.014	44.922	27.632	24.166	34.429	43	28	1.536	7.704	15.686	0.672	1	0.919	0	0.801	0.095	89.032	1.634	0.992
21	21	1	21	81.943	3073.55	2245	3299	258.324	237.703	100.578	50.329	22	53.464	88.074	54.342	1.621	8.691	29.724	0.792	0.92	0.681	0	0.423	0.215	9.639	1.613	0.996
22	22	1	22	75.947	3226.5	1414	1515	161.4	161.187	68.593	27.186	27.785	42.431	67.119	27.459	2.444	8.761	18.423	0.798	0.999	0.933	0	0.682	0.095	143.277	1.67	0.998
23	23	1	23	70.392	3375.84	1125	1221	139.376	137.548	53.46	29.067	28.636	37.847	52.498	29.411	1.785	8.072	17.267	0.639	0.987	0.921	0	0.728	0.138	170.272	1.643	0.998
24	24	1	24	76.658	3529.76	2315	2834	222.072	202.235	69.656	57.894	37.363	54.291	61.4	59.414	1.033	10.425	21.303	0.246	0.911	0.817	0	0.59	0.223	9.814	1.826	0.999
25	25	1	25	74.004	3677.4	1833	2524	210.24	194.937	78.16	41.025	28.636	48.31	75.611	40.497	1.867	8.719	24.114	0.724	0.927	0.726	0	0.521	0.209	76.839	1.6	0.991
26	26	1	26	79.957	3834.57	2052	2861	229.456	220.895	75.425	60.603	34.986	51.114	74.813	61.221	1.222	8.943	25.658	0.397	0.963	0.717	0	0.49	0.174	163.478	1.457	0.979
27	27	1	27	75.917	3971.89	1464	1636	154.672	151.663	56.08	34.616	28.636	43.174	56.613	34.409	1.645	9.465	16.341	0.638	0.981	0.895	0	0.769	0.15	149.396	1.687	0.997
28	28	1	28	78.296	4122.92	2535	3607	291.524	237.644	97.801	51.301	10	56.813	94.515	51.971	1.819	8.696	33.525	0.688	0.815	0.703	0	0.375	0.291	107.803	1.673	0.999
29	29	1	29	75.519	4274.91	1207	1257	125.42	126.417	44.654	35.627	34.928	39.202	41	36	1.139	9.624	13.032	0.433	1	0.96	0	0.964	0.125	85.23	1.622	0.995
30	30	1	30	78.846	4426.69	1048	1259	144.18	133.169	46.53	34.306	14	36.529	46.519	33.541	1.387	7.269	19.836	0.527	0.924	0.832	0	0.634	0.212	31.988	1.595	0.993
31	31	1	31	72.114	4575.31	1481	1630	163.368	159.532	67.186	29.757	28	43.424	65.97	30.083	2.193	9.065	18.021	0.737	0.977	0.909	0	0.697	0.156	6.172	1.547	0.989
32	32	1	32	72.366	4723.57	1745	2095	176.668	170.261	65.276	42.431	30.529	47.136	64.031	42.202	1.517	9.877	17.886	0.64	0.964	0.833	0	0.703	0.173	6.007	1.579	0.993
33	33	1	33	74.178	4875.17	620	660	103.78	102.409	42.72	19.58	19.698	28.096	43.174	18.682	2.311	5.974	17.371	0.728	0.987	0.939	0	0.723	0.138	168.827	1.508	0.991
34	34	1	34	72.159	5026.87	1270	1537	154.872	151.511	60.926	33.884	29.732	40.212	56.009	34.015	1.647	8.2	18.886	0.708	0.978	0.826	0	0.665	0.153	103.057	1.642	0.996
35	35	1	35	75.12	5173.28	1206	1341	141.4	137.832	51.478	37.126	32.062	39.186	44.294	41.183	1.076	8.529	16.579	0.365	0.975	0.899	0	0.758	0.159	114.765	1.628	0.996
36	36	1	36	78.367	5322.6	1666	2149	196.84	182.008	72.367	40.098	28	46.057	71.805	40.025	1.794	8.464	23.257	0.703	0.925	0.775	0	0.54	0.211	2.48	1.532	0.994
37	37	1	37	75.914	5475.02	1471	1534	140.488	141.401	52.498	35.811	35.609	43.277	49.092	36.056	1.362	10.471	13.417	0.52	1	0.959	0	0.937	0.121	171.903	1.677	0.996
38	38	1	38	73.171	5624.74	936	1018	118.52	116.537	41.231	31.87	28.071	34.522	41.231	32.016	1.288	7.897	15.007	0.47	0.983	0.919	0	0.837	0.145	150.714	1.585	0.994
39	39	1	39	76.326	5775.27	715	857	112.048	108.11	40.311	27.709	21.26	30.172	35.735	30.676	1.165	6.381	17.559	0.588	0.965	0.834	0	0.716	0.172	168.585	1.547	0.991
40	40	1	40	78.431	5924.55	2688	3555	257.668	236.022	93.606	47.664	22.804	58.502	92.228	47.676	1.934	10.432	24.7	0.756	0.916	0.756	0	0.509	0.219	7.629	1.691	0.999
41	41	1	41	76.571	6076.27	976	1063	119.076	117.975	43.081	31.587	28.636	35.252	39.115	31.906	1.226	8.196	14.528	0.495	0.991	0.918	0	0.865	0.129	53.91	1.545	0.99
42	42	1	42	75.656	6226.94	2201	2556	200.988	188.997	73.082	46.95	42.048	52.938	63.246	51.546	1.227	10.951	18.354	0.544	0.94	0.861	0	0.685	0.197	88.849	1.625	0.997
43	43	1	43	73.278	6374.32	577	626	95.084	94.697	33.615	26.936	20.1	27.105	31.016	26.926	1.152	6.068	15.669	0.371	0.996	0.922	0	0.802	0.112	129.58	1.589	0.966
44	44	1	44	71.842	6519.06	1612	1742	165.692	166.025	67.209	39.99	35.44	45.304	49	49	1	9.729	17.031	0.6	1	0.925	0	0.738	0.1	45.419	1.748	0.999
45	45	1	45	73.628	6671.49	780	866	110.808	108.885	38.471	31	26.833	31.514	33.838	32.45	1.043	7.039	15.742	0.221	0.983	0.901	0	0.798	0.146	108.115	1.57	0.992
46	46	1	46	76.594	6830.49	704	836	123.652	121.125	52.01	21.21	20.396	29.939	50.931	21.213	2.401	5.693	21.718	0.754	0.98	0.842	0	0.579	0.151	47.692	1.506	0.996
47	47	1	47	75.305	6976.06	518	569	92.732	91.74	37.696	18.033	17.889	25.681	37.947	18.028	2.105	5.586	16.601	0.74	0.989	0.91	0	0.757	0.133	68.767	1.457	0.987
48	48	1	48	76.94	7124.29	2744	3280	252.664	215.201	83.6	51.289	42.942	59.108	72.236	52	1.389	10.86	23.265	0.61	0.852	0.837	0	0.54	0.266	124.108	1.601	0.993
49	49	1	49	72.92	7273.36	1728	2061	196.184	179.621	69.527	36.173	22.361	46.906	68.71	36.401	1.888	8.808	22.273	0.757	0.916	0.838	0	0.564	0.219	66.669	1.576	0.994
50	50	1	50	73.615	7423.08	1156	1278	135.94	131.123	44.553	36.383	32.062	38.365	41.869	36.235	1.155	8.504	15.986	0.316	0.965	0.905	0	0.786	0.172	30.442	1.611	0.996
51	51	1	51	73.53	7575.49	676	770	106.588	106.407	43.932	26.113	22.804	29.338	33.615	30.017	1.12	6.342	16.806	0.605	0.998	0.878	0	0.748	0.098	88.367	1.534	0.993
52	52	1	52	73.097	7726.09	1264	1574	171.308	168.081	71.701	26.672	24.083	40.117	69.893	26.627	2.625	7.379	23.217	0.83	0.981	0.803	0	0.541	0.149	37.548	1.641	0.996
53	53	1	53	76.734	7874.52	735	804	114.044	110.601	46.819	23	23.409	30.591	44	23	1.913	6.445	17.695	0.717	0.97	0.914	0	0.71	0.165	13.538	1.565	0.987
54	54	1	54	72.417	8025.44	1512	1760	175.528	165.354	70.036	34.022	24.413	43.876	70.178	34.713	2.022	8.614	20.377	0.753	0.942	0.859	0	0.617	0.196	137.423	1.689	0.998
55	55	1	55	76.799	8170.99	1106	1374	151.08	138.805	50.606	39.174	26	37.526	45.044	40.05	1.125	7.321	20.638	0.47	0.919	0.805	0	0.609	0.216	76.14	1.641	0.997
56	56	1	56	72.957	8325.05	1020	1193	133.132	129.298	49.01	30.326	26	36.038	47.802	30.083	1.589	7.662	17.377	0.681	0.971	0.855	0	0.723	0.163	16.917	1.599	0.998
57	57	1	57	74.883	8480.44	739	850	118.72	118.303	46.239	27.073	23.324	30.674	43	28	1.536	6.225	19.072	0.656	0.996	0.869	0	0.659	0.109	86.384	1.566	0.994
58	58	1	58	77.188	8625.37	732	788	107.572	109.172	42.297	24.204	24	30.529	42.426	24.187	1.754	6.805	15.808	0.634	1	0.929	0	0.795	0.141	1.737	1.559	0.992
59	59	1	59	73.557	8775.76	780	845	104.892	105.117	38.601	27.759	26	31.514	36.056	28.018	1.287	7.436	14.106	0.541	1	0.923	0	0.891	0.101	159.578	1.586	0.988
60	60	1	60	73.675	8927.4	1858	2321	205.664	189.063	74.813	42.971	32	48.638	68.425	43.829	1.561	9.034	22.765	0.727	0.919	0.801	0	0.552	0.216	142.92	1.761	0.999
61	61	1	61	73.353	9071.09	2243	2829	233.348	208.672	84.906	40.542	16.125	53.44	83.006	40.853	2.032	9.612	24.276	0.75	0.894	0.793	0	0.518	0.236	61.741	1.641	0.996
62	62	1	62	73.552	9225.59	1429	1548	147.544	143.606	51.157	39.995	34.928	42.655	46.53	40.706	1.143	9.685	15.234	0.39	0.973	0.923	0	0.825	0.161	9.912	1.677	0.998
63	63	1	63	74.897	9375.1	600	664	103.124	103.242	42.202	19.437	17.889	27.64	42.379	18.974	2.234	5.818	17.724	0.757	1	0.904	0	0.709	0.093	23.444	1.506	0.991
64	64	1	64	73.983	9529.58	613	818	134.8	125.561	55.227	19.937	18.111	27.937	55.082	20.025	2.751	4.547	29.643	0.821	0.931	0.749	0	0.424	0.205	91.561	1.514	0.993
65	65	1	65	64.968	9673.27	1451	2122	212.464	180.699	74.706	43	28	42.982	67	43	1.558	6.829	31.11	0.478	0.85	0.684	0	0.404	0.267	39.877	1.526	0.99
66	66	1	66	76.02	9828.75	1568	2486	230.012	192.055	75.133	47.018	13.416	44.682	64.444	47.424	1.359	6.817	33.741	0.68	0.835	0.631	0	0.372	0.278	28.258	1.535	0.994
67	67	1	67	75.083	9972.15	528	581	92.732	91.37	37.216	19.059	18.439	25.928	36.497	19.235	1.897	5.694	16.286	0.702	0.985	0.909	0	0.772	0.141	95.589	1.447	0.987
68	68	1	68	73.989	10125.7	515	568	86.488	85.279	29.614	23.28	20.591	25.607	29.155	23.087	1.263	5.955	14.525	0.423	0.986	0.907	0	0.865	0.14	179.776	1.553	0.966
69	69	1	69	70.922	10279.9	2519	3190	266.264	238.379	99.624	41.423	34	56.633	96.462	41.437	2.328	9.461	28.145	0.777	0.895	0.79	0	0.446	0.235	116.105	1.67	0.999
70	70	1	70	75.238	10424.2	580	605	87.6	88.393	32.249	23	22.804	27.175	32	23	1.391	6.621	13.231	0.496	1	0.959	0	0.95	0.128	89.382	1.477	0.981
71	71	1	71	74.292	10575.9	935	1142	146.204	140.585	58.258	23.227	17.889	34.503	57.801	22.804	2.535	6.395	22.862	0.84	0.962	0.819	0	0.55	0.175	132.892	1.562	0.988
72	72	1	72	85.195	10728.9	1659	2130	194.716	188.05	71.61	47.282	30	45.96	61.074	54.083	1.129	8.52	22.854	0.53	0.966	0.779	0	0.55	0.17	53.836	1.728	0.999
73	73	1	73	75.307	10873	812	951	129.896	126.487	55.145	21.814	4	32.154	53.935	22.361	2.412	6.251	20.78	0.784	0.974	0.854	0	0.605	0.16	83.243	1.595	0.991
74	74	1	74	72.724	11022.8	1905	2439	198.892	180.571	63.977	48.363	32.985	49.25	58.181	49.244	1.181	9.578	20.765	0.54	0.908	0.781	0	0.605	0.225	39.786	1.771	0.999
75	75	1	75	73.087	11172.6	802	914	116.824	116.797	43.463	25.971	21.541	31.955	42.297	26.173	1.616	6.865	17.017	0.712	1	0.877	0	0.738	0.077	72.004	1.597	0.988
76	76	1	76	76.28	11327.9	1136	1277	140.488	136.449	48.826	37	30.529	38.032	43	37	1.162	8.086	17.374	0.465	0.971	0.89	0	0.723	0.163	31.119	1.601	0.996
77	77	1	77	71.801	11472.2	2651	2971	210.468	204.142	74.25	58.85	45.607	58.098	61.131	58.078	1.053	12.596	16.709	0.314	0.97	0.892	0	0.752	0.165	39.795	1.877	0.999
78	78	1	78	73.758	11627.1	1150	1311	138.72	132.425	47.17	32.906	28.636	38.265	46.098	33.302	1.384	8.29	16.733	0.524	0.955	0.877	0	0.751	0.183	140.09	1.612	0.994
79	79	1	79	76.902	11775	939	1232	145.064	138.644	55.082	26.89	20.881	34.577	55.317	26.683	2.073	6.473	22.411	0.771	0.956	0.762	0	0.561	0.182	100.507	1.54	0.995
80	80	1	80	74.195	11922.5	1205	1320	136.596	132.441	46.325	36.944	32.802	39.17	44.777	36.715	1.22	8.822	15.484	0.373	0.97	0.913	0	0.812	0.166	50.389	1.625	0.995
81	81	1	81	75.515	12073.9	1570	1883	179.32	167.353	61.911	44.992	32.249	44.71	53	49	1.082	8.755	20.481	0.586	0.933	0.834	0	0.614	0.204	61.012	1.697	0.998
82	82	1	82	77.222	12224.2	1312	1478	146.404	141.758	49.244	36.902	28.844	40.872	48.301	37.121	1.301	8.962	16.337	0.476	0.968	0.888	0	0.769	0.167	30.414	1.654	0.994
83	83	1	83	74.604	12375.6	1122	1208	130.68	129.799	50.804	28.515	27.203	37.796	47.707	28.844	1.654	8.586	15.22	0.64	0.993	0.929	0	0.826	0.122	43.356	1.636	0.997
84	84	1	84	75.7	12524	1081	1134	121.528	122.26	44.011	32.704	30.463	37.099	44.147	32.757	1.348	8.895	13.662	0.53	1	0.953	0	0.92	0.119	166.722	1.585	0.992
85	85	1	85	78.016	12674.2	742	904	119.86	112.649	40	26.756	20.591	30.737	38.949	26.907	1.448	6.191	19.362	0.587	0.94	0.821	0	0.649	0.198	128.9	1.465	0.991
86	86	1	86	78.726	12825.7	1390	1538	155.656	146.818	53.151	41.158	29.53	42.069	47	43	1.093	8.93	17.431	0.465	0.943	0.904	0	0.721	0.195	46.521	1.676	0.994
87	87	1	87	74.28	12974.7	890	961	115.612	113.884	44.102	27.31	25.456	33.663	41.593	27.295	1.524	7.698	15.018	0.658	0.985	0.926	0	0.837	0.142	12.627	1.63	0.993
88	88	1	88	75.728	13122.9	1261	1322	134.116	134.124	49.679	38.386	34.928	40.069	41.049	38.053	1.079	9.402	14.264	0.44	1	0.954	0	0.881	0.066	142.384	1.632	0.993
89	89	1	89	73.943	13274.6	1823	1976	173.532	171.042	67.912	37.954	38.626	48.178	67.676	37.947	1.783	10.505	16.519	0.675	0.986	0.923	0	0.761	0.14	101.094	1.591	0.994
90	90	1	90	68.56	13417.1	3001	4758	309.016	264.549	102.801	68.311	11.662	61.814	93.557	68.25	1.371	9.711	31.82	0.617	0.856	0.631	0	0.395	0.263	124.315	1.561	0.989
91	91	1	91	74.144	13575.3	673	711	97.408	96.183	35.355	23	24	29.273	35	23	1.522	6.909	14.099	0.575	0.987	0.947	0	0.891	0.137	98.002	1.517	0.977
92	92	1	92	74.316	13727.5	1507	1954	190.368	174.213	63.891	32.889	26	43.804	62.394	33.242	1.877	7.916	24.048	0.745	0.915	0.771	0	0.523	0.219	96.085	1.695	0.998
93	93	1	93	76.286	13873.6	569	739	111.92	108.706	44.385	25.078	19.698	26.916	43.417	25.318	1.715	5.084	22.014	0.636	0.971	0.77	0	0.571	0.163	159.072	1.484	0.992
94	94	1	94	74.923	14025.6	868	969	121.1	118.521	46.84	29.676	22.361	33.244	41.012	31.828	1.289	7.168	16.895	0.63	0.979	0.896	0	0.744	0.153	107.739	1.627	0.993
95	95	1	95	75.781	14174.8	1736	2199	200.332	187.171	78.313	36.522	22.361	47.014	79.101	37.121	2.131	8.666	23.118	0.799	0.934	0.789	0	0.544	0.203	94.201	1.554	0.994
96	96	1	96	76.821	14323.2	1062	1262	141.4	135.563	51.039	34.192	24.166	36.772	44.407	39.205	1.133	7.511	18.827	0.629	0.959	0.842	0	0.667	0.179	148.178	1.592	0.994
97	97	1	97	75.643	14473.8	602	668	96.752	96.291	38.079	24	22.091	27.686	35	24	1.458	6.222	15.55	0.612	0.995	0.901	0	0.808	0.115	65.241	1.506	0.989
98	98	1	98	75.913	14624.6	693	737	97.408	97.208	33.838	26.795	25.298	29.704	30.083	26.926	1.117	7.114	13.692	0.378	0.998	0.94	0	0.918	0.101	103.371	1.64	0.965
99	99	1	99	72.281	14771.4	2118	2555	210.24	195.494	72.422	45.967	36.222	51.93	65.742	46.065	1.427	10.074	20.869	0.634	0.93	0.829	0	0.602	0.207	63.857	1.637	0.996
100	100	1	100	72.909	14922.9	647	722	106.132	105.635	42.19	24.525	21.26	28.702	40.719	24.597	1.655	6.096	17.41	0.712	0.995	0.896	0	0.722	0.114	84.183	1.521	0.994
101	101	1	101	74.771	15074.6	507	563	86.26	85.864	31.765	22.491	21.26	25.407	29.069	23.087	1.259	5.878	14.676	0.536	0.995	0.901	0	0.856	0.114	106.744	1.534	0.963
102	102	1	102	75.774	15223.7	1028	1174	131.108	127.443	45.398	29.672	25.298	36.179	45.277	29.155	1.553	7.841	16.721	0.639	0.972	0.876	0	0.752	0.162	5.281	1.677	0.991
103	103	1	103	74.838	15377.5	812	1017	152.248	148.314	66.068	17.416	15.62	32.154	66.483	17.692	3.758	5.333	28.546	0.879	0.974	0.798	0	0.44	0.159	44.491	1.512	0.995
104	104	1	104	75.894	15525	1612	1853	170.268	166.919	65.552	31.823	31.048	45.304	62.29	32.14	1.938	9.467	17.985	0.743	0.98	0.87	0	0.699	0.15	179.55	1.753	0.999
105	105	1	105	76.64	15678.6	1594	2233	195.728	176.475	66.219	49.819	10	45.05	55.227	49.93	1.106	8.144	24.034	0.247	0.902	0.714	0	0.523	0.23	21.841	1.564	0.994
106	106	1	106	73.598	15822.5	813	877	128.228	127.133	52.839	19.964	17.889	32.174	52.555	20.248	2.595	6.34	20.224	0.807	0.991	0.927	0	0.621	0.127	66.459	1.542	0.998
107	107	1	107	79.255	15972.3	1564	2462	215.728	187.119	69.857	44.389	26.833	44.625	66.37	44.283	1.499	7.25	29.756	0.68	0.867	0.635	0	0.422	0.255	98.138	1.549	0.994
108	108	1	108	77.897	16124.5	868	1117	148.884	140.94	60.877	21.855	5.657	33.244	60.083	22.136	2.714	5.83	25.537	0.821	0.947	0.777	0	0.492	0.191	20.919	1.615	0.995
109	109	1	109	70.671	16271.2	1223	1460	161.828	152.339	61.221	33.243	25.456	39.461	61.074	33.422	1.827	7.557	21.413	0.635	0.941	0.838	0	0.587	0.196	55.319	1.671	0.999
110	110	1	110	76.43	16423.5	675	784	104.564	102.099	36.125	27.327	22.627	29.316	36.069	27.586	1.308	6.455	16.198	0.55	0.976	0.861	0	0.776	0.156	122.11	1.491	0.988
111	111	1	111	76.132	16573.7	998	1209	134.344	129.113	44.204	38.339	26	35.647	39	39	1	7.429	18.084	0.437	0.961	0.825	0	0.695	0.176	135.414	1.561	0.992
112	112	1	112	73.897	16722.7	1176	1265	140.032	134.466	53.759	32.671	28.636	38.695	48.27	32.757	1.474	8.398	16.674	0.649	0.96	0.93	0	0.754	0.177	55.071	1.649	0.997
113	113	1	113	71.725	16879	1277	1316	142.712	144.991	56.356	34	32.249	40.323	52	34	1.529	8.948	15.949	0.587	1	0.97	0	0.788	0.144	106.979	1.624	0.994
114	114	1	114	74.521	17027	2654	3443	236.356	226.617	89.051	49.105	38	58.131	79.812	48.765	1.637	11.229	21.049	0.712	0.959	0.771	0	0.597	0.179	72.751	1.685	0.999
115	115	1	115	71.974	17177.2	4207	5133	307.32	286.085	113.358	54.795	43.174	73.188	112.805	54.342	2.076	13.689	22.45	0.748	0.931	0.82	0	0.56	0.206	171.01	1.698	0.998
116	116	1	116	71.734	17326.8	1491	1680	175.4	173.804	74.243	28.385	24	43.571	73.682	28.284	2.605	8.501	20.634	0.816	0.991	0.887	0	0.609	0.129	97.062	1.594	0.982
117	117	1	117	70.987	17472.6	1365	1683	175.528	169.331	70	33.111	27.857	41.689	68.447	33.106	2.068	7.777	22.571	0.774	0.965	0.811	0	0.557	0.172	19.041	1.7	0.999
118	118	1	118	75.914	17625.8	563	591	93.288	94.071	36.222	20.534	19.698	26.774	36.125	21.095	1.712	6.035	15.458	0.642	1	0.953	0	0.813	0.127	93.779	1.474	0.988
119	119	1	119	67.318	17768.1	2522	3133	223.84	213.344	73	57.661	41.231	56.667	72.801	58.6	1.242	11.267	19.867	0.523	0.953	0.805	0	0.633	0.185	31.77	1.593	0.986
120	120	1	120	81.183	17929.5	2715	4037	280.092	251.748	101.98	59.01	40.792	58.795	98.087	58.694	1.671	9.693	28.896	0.682	0.899	0.673	0	0.435	0.232	135.2	1.512	0.986
121	121	1	121	70.987	18073.6	2081	2458	199.748	185.527	67.624	48.025	40	51.474	65.307	48.332	1.351	10.418	19.173	0.524	0.929	0.847	0	0.655	0.208	106.67	1.795	0.999
122	122	1	122	76.747	18226.6	2380	3204	243.74	228.432	94.021	39.304	32.558	55.048	90.471	39	2.32	9.765	24.962	0.811	0.937	0.743	0	0.503	0.2	61.97	1.559	0.989
123	123	1	123	72.091	18379.4	1922	2611	222.756	213.753	92.179	42.442	34.928	49.469	89.14	42.45	2.1	8.628	25.817	0.799	0.96	0.736	0	0.487	0.178	63.295	1.584	0.996
124	124	1	124	76.369	18528.7	2037	2351	190.824	180.063	67.186	48.336	36.77	50.927	60.208	50.774	1.186	10.675	17.876	0.577	0.944	0.866	0	0.703	0.194	87.009	1.598	0.996
125	125	1	125	78.172	18674.5	1387	1641	179.092	174.884	77.878	27.42	26.077	42.024	77.233	27.074	2.853	7.745	23.125	0.821	0.977	0.845	0	0.543	0.156	168.618	1.584	0.982
126	126	1	126	63.246	18818.5	3740	5212	375.332	357.89	160.078	44.379	16	69.007	159.113	44.553	3.571	9.965	37.667	0.881	0.954	0.718	0	0.334	0.184	132.775	1.555	0.99
127	127	1	127	78.741	18970.9	2430	2688	202.1	193.54	69.778	53.033	45.255	55.623	64.078	55.543	1.154	12.024	16.808	0.48	0.958	0.904	0	0.748	0.18	132.023	1.683	0.997
128	128	1	128	78.009	19134.1	1782	1949	208.844	211.697	92.72	28	26	47.633	89	28	3.179	8.533	24.476	0.839	1	0.914	0	0.513	0.139	82.933	1.66	0.984
129	129	1	129	78.005	19273.9	1488	1790	169.84	158.578	60.141	36.819	32.249	43.527	56.886	36.497	1.559	8.761	19.386	0.65	0.934	0.831	0	0.648	0.203	72.396	1.69	0.998
130	130	1	130	75.489	19425.4	2110	2797	227.432	197.787	70.605	53.033	15.232	51.832	70.007	53.74	1.303	9.277	24.514	0.547	0.87	0.754	0	0.513	0.254	56.337	1.616	0.998
131	131	1	131	72.125	19576.8	3178	3569	237.012	228.107	84.504	50.311	45.255	63.611	81.345	49.98	1.628	13.409	17.676	0.65	0.962	0.89	0	0.711	0.174	25.721	1.646	0.992
132	132	1	132	75.534	19725.1	1115	1182	124.764	123.877	44.922	33.652	31.623	37.678	40.162	34.785	1.155	8.937	13.961	0.478	0.993	0.943	0	0.9	0.123	175.091	1.601	0.993
133	133	1	133	74.546	19874.4	2980	3383	233.548	219.629	84.504	55.681	46.39	61.598	73.348	55.902	1.312	12.76	18.304	0.529	0.94	0.881	0	0.687	0.197	167.745	1.721	0.999
134	134	1	134	75.732	20023	1455	1601	157.324	148.504	56.045	37	31.305	43.041	54	37	1.459	9.248	17.011	0.611	0.944	0.909	0	0.739	0.194	13.291	1.683	0.997
135	135	1	135	78.633	20177.5	976	1227	145.52	139.865	51.245	35.752	26.833	35.252	47.76	36.056	1.325	6.707	21.697	0.464	0.961	0.795	0	0.579	0.176	7.192	1.555	0.995
136	136	1	136	75.888	20325.5	2688	4695	308.688	264.713	100.881	63.33	27.203	58.502	98.509	63.285	1.557	8.708	35.45	0.696	0.858	0.573	0	0.354	0.262	90.484	1.576	0.996
137	137	1	137	73.266	20476.5	2216	2658	215.5	199.351	78.262	43.519	35.44	53.118	78.16	43.681	1.789	10.283	20.957	0.726	0.925	0.834	0	0.6	0.211	12.745	1.624	0.997
138	138	1	138	77.395	20626	2185	2627	203.212	190.447	68.731	43.954	33.526	52.745	68.029	44.011	1.546	10.752	18.899	0.643	0.937	0.832	0	0.665	0.2	90.596	1.629	0.995
139	139	1	139	61.995	20777.9	1479	2069	209.684	199.431	82.735	36.644	6.325	43.395	82.28	36.401	2.26	7.053	29.728	0.782	0.951	0.715	0	0.423	0.187	167.748	1.526	0.992
140	140	1	140	79.711	20925.9	3239	4458	293.848	263.706	102.005	65.761	34	64.219	93.231	68.154	1.368	11.023	26.658	0.601	0.897	0.727	0	0.471	0.233	130.638	1.594	0.987
141	141	1	141	76.773	21071.5	2151	2444	203.084	187.412	70.007	49.993	38.471	52.333	60.926	53.31	1.143	10.592	19.174	0.57	0.923	0.88	0	0.655	0.213	5.489	1.643	0.996
142	142	1	142	77.246	21228.5	3122	3752	273.264	242.638	95.713	48.281	37.363	63.048	93.172	48.052	1.939	11.425	23.918	0.73	0.888	0.832	0	0.525	0.241	77.824	1.729	0.999
143	143	1	143	77.605	21372.8	2521	3154	277.412	256.726	116.245	36.782	27.785	56.655	114.14	36.674	3.112	9.088	30.527	0.868	0.925	0.799	0	0.412	0.211	163.582	1.654	0.997
144	144	1	144	76.341	21517	3554	4342	286.92	255.163	101.139	58.919	47.539	67.269	97.35	59.908	1.625	12.387	23.164	0.665	0.889	0.819	0	0.543	0.239	118.43	1.68	0.995
145	145	1	145	74.815	21673.6	900	1056	129.896	127.703	52.393	24.578	20	33.851	49.497	24.331	2.034	6.929	18.748	0.727	0.983	0.852	0	0.67	0.145	0.592	1.623	0.995
146	146	1	146	82.42	21817.1	4384	6062	365.496	289.013	100.841	79.618	14.422	74.712	87.727	80.66	1.088	11.995	30.472	0.379	0.791	0.723	1	0.412	0.307	20.432	1.632	0.996
147	147	1	147	74.221	21976.1	669	705	99.988	99.848	36.62	21.731	20.591	29.186	36.249	21.932	1.653	6.691	14.944	0.66	0.999	0.949	0	0.841	0.095	160.61	1.529	0.993
148	148	1	148	80.037	22120.3	2389	3326	250.54	231.498	91.269	53.084	31.048	55.152	91.351	53.151	1.719	9.535	26.275	0.711	0.924	0.718	0	0.478	0.212	9.767	1.678	0.998
149	149	1	149	73.825	22274.2	787	810	104.136	105.478	42.059	26.163	26	31.655	38.184	26.173	1.459	7.557	13.779	0.603	1	0.972	0	0.912	0.137	112.76	1.58	0.993
150	150	1	150	73.456	22427.1	569	598	95.412	96.325	37.643	23	21.26	26.916	36	23	1.565	5.964	15.999	0.627	1	0.952	0	0.785	0.13	163.464	1.458	0.986
151	151	1	151	77.342	22574.2	1570	1840	184.808	178.496	76.844	27.447	26.683	44.71	76.844	27.203	2.825	8.495	21.754	0.83	0.966	0.853	0	0.578	0.17	145.234	1.544	0.993
152	152	1	152	73.398	22722	851	867	110.024	113.111	40.497	30	28	32.917	38	30	1.267	7.735	14.225	0.451	1	0.982	0	0.883	0.162	22.058	1.608	0.987
153	153	1	153	73.32	22871.8	917	1368	162.056	147.674	59.034	33.526	11.314	34.17	48.104	41.037	1.172	5.659	28.639	0.685	0.911	0.67	0	0.439	0.223	108.222	1.544	0.995
154	154	1	154	76.777	23023.7	979	1072	125.876	124.351	47.424	27.87	26.306	35.306	47.011	27.313	1.721	7.777	16.185	0.619	0.988	0.913	0	0.776	0.136	148.737	1.556	0.99
155	155	1	155	74.322	23175.6	794	847	106.816	106.523	40.522	26.163	24.413	31.795	36.77	26.173	1.405	7.433	14.37	0.543	0.997	0.937	0	0.874	0.105	145.156	1.527	0.995
156	156	1	156	80.46	23320.5	2480	4019	299.18	246.81	91.548	64.102	24	56.193	86.279	63.655	1.355	8.289	36.092	0.501	0.825	0.617	0	0.348	0.285	170.55	1.497	0.988
157	157	1	157	75.61	23477.7	1929	2423	208.572	196.403	78.568	35.812	28.425	49.559	75.584	36.249	2.085	9.249	22.552	0.766	0.942	0.796	0	0.557	0.196	151.436	1.585	0.995
158	158	1	158	71.671	23625.7	1480	1663	159.576	157.937	61.188	36.702	33.106	43.41	52.393	39.395	1.33	9.275	17.206	0.619	0.99	0.89	0	0.73	0.131	106.252	1.685	0.998
159	159	1	159	74.36	23778	1490	1704	171.508	167.395	71.386	33.234	30.594	43.556	67.268	34.713	1.938	8.688	19.742	0.77	0.976	0.874	0	0.637	0.157	85.903	1.554	0.991
160	160	1	160	73.173	23921	739	828	114.372	112.175	45.541	24.295	22	30.674	45.177	24.083	1.876	6.461	17.701	0.695	0.981	0.893	0	0.71	0.149	86.768	1.561	0.991
161	161	1	161	75.395	24074.1	731	836	109.468	107.957	40.608	23.35	19.698	30.508	39.319	23.195	1.695	6.678	16.393	0.697	0.986	0.874	0	0.767	0.139	171.912	1.56	0.993
162	162	1	162	76.303	24222.4	730	939	139.376	116.897	46.228	24.315	12.649	30.487	46.4	23.601	1.966	5.238	26.611	0.718	0.839	0.777	0	0.472	0.275	40.614	1.513	0.994
163	163	1	163	75.139	24375.2	978	1049	120.188	120.105	46.4	29.738	29.732	35.288	44.654	30.232	1.477	8.137	14.77	0.536	0.999	0.932	0	0.851	0.087	135.953	1.548	0.994
164	164	1	164	77.178	24522.6	1474	1600	157.88	155.025	63.655	38.492	36	43.322	47	44	1.068	9.336	16.911	0.571	0.982	0.921	0	0.743	0.147	131.907	1.691	0.996
165	165	1	165	75.114	24674.9	2453	3247	249.784	231.633	95.079	46.044	28	55.886	89.107	47.381	1.881	9.82	25.435	0.78	0.927	0.755	0	0.494	0.209	53.818	1.544	0.993
166	166	1	166	75.498	24829.3	1818	2139	187.944	173.925	62.177	39.814	36.715	48.112	60.208	40.361	1.492	9.673	19.43	0.616	0.925	0.85	0	0.647	0.211	134.188	1.757	0.999
167	167	1	167	73.289	24975.4	1472	1684	171.736	166.761	65.605	28.81	24.166	43.292	64.413	28.178	2.286	8.571	20.036	0.788	0.971	0.874	0	0.627	0.164	116.412	1.733	0.999
168	168	1	168	73.297	25123.9	1238	1415	144.536	139.533	49.254	35.355	30	39.702	43.863	36.069	1.216	8.565	16.875	0.537	0.965	0.875	0	0.745	0.171	124.405	1.639	0.996
169	169	1	169	77.525	25274.6	1690	2318	202.1	179.826	65.521	47.911	32.062	46.387	55.027	48.703	1.13	8.362	24.168	0.42	0.89	0.729	0	0.52	0.239	158.868	1.733	0.999
170	170	1	170	72.776	25422.9	1778	1946	164.936	162.534	56.851	45.764	38.419	47.58	53.339	47.508	1.123	10.78	15.3	0.3	0.985	0.914	0	0.821	0.141	122.534	1.739	0.999
171	171	1	171	75.128	25574.3	2191	2558	207.132	199.091	83.024	40.013	32.802	52.817	79.177	39.825	1.988	10.578	19.582	0.737	0.961	0.857	0	0.642	0.176	16.431	1.644	0.997
172	172	1	172	71.471	25723.9	2647	3299	244.824	216.077	79.612	55.452	40.447	58.054	76.007	55.227	1.376	10.812	22.644	0.541	0.883	0.802	0	0.555	0.244	134.388	1.685	0.997
173	173	1	173	75.098	25875.9	1674	1960	175.3	166.501	66.648	41.461	30	46.167	50.922	49.98	1.019	9.549	18.357	0.665	0.95	0.854	0	0.685	0.188	29.002	1.734	0.998
174	174	1	174	74.052	26024.4	1461	2041	192.492	173.298	59.464	48.211	8	43.13	56	50	1.12	7.59	25.362	0.352	0.9	0.716	0	0.495	0.231	62.434	1.684	0.998
175	175	1	175	75.301	26174.2	802	853	107.544	107.55	37.802	29	26.683	31.955	31	29	1.069	7.457	14.421	0.343	1	0.94	0	0.871	0.066	8.486	1.688	0.964
176	176	1	176	78.941	26328.8	2038	2431	197.524	190.483	77.369	40.433	33.106	50.94	77.421	40.224	1.925	10.318	19.144	0.709	0.964	0.838	0	0.656	0.172	24.665	1.6	0.995
177	177	1	177	73.99	26472.4	979	1089	136.14	134.678	58.694	24.803	22.361	35.306	58.523	24.698	2.37	7.191	18.932	0.785	0.989	0.899	0	0.664	0.133	73.784	1.658	0.994
178	178	1	178	72.803	26624.7	1398	1615	157.58	147.124	55.785	39.22	31.113	42.19	49.578	39.699	1.249	8.872	17.762	0.567	0.934	0.866	0	0.707	0.204	64.561	1.67	0.998
179	179	1	179	72.298	26776	2335	2720	205.992	192.768	66.573	52.522	43.081	54.525	57.28	52.202	1.097	11.335	18.172	0.355	0.936	0.858	0	0.692	0.202	93.551	1.831	0.999
180	180	1	180	76.503	26922.8	825	1031	129.012	121.357	44.553	26.734	22.361	32.41	41.677	26.42	1.578	6.395	20.175	0.674	0.941	0.8	0	0.623	0.197	149.428	1.506	0.991
181	181	1	181	75.859	27074.1	884	922	108.356	108.73	39.205	31.09	29.53	33.549	33	33	1	8.158	13.282	0.441	1	0.959	0	0.946	0.109	41.664	1.558	0.991
182	182	1	182	78.525	27222.1	3272	3665	240.476	233.035	91.4	57.689	50.04	64.545	77.058	59.076	1.304	13.606	17.674	0.608	0.969	0.893	0	0.711	0.166	160.229	1.756	0.998
183	183	1	183	75.502	27376	2579	3008	241.16	231.096	95.603	39.042	26.907	57.303	95.525	38.639	2.472	10.694	22.551	0.808	0.958	0.857	0	0.557	0.179	73.276	1.676	0.999
184	184	1	184	74.886	27523.3	3149	3374	219.848	212.674	80.777	56.569	54.037	63.32	72.069	59.54	1.21	14.324	15.349	0.526	0.967	0.933	0	0.819	0.168	117.163	1.74	0.998
185	185	1	185	73.702	27675.9	4066	5105	333.92	309.314	134.618	49.15	8	71.951	131.503	49.679	2.647	12.177	27.423	0.842	0.926	0.796	0	0.458	0.21	122.428	1.69	0.998
186	186	1	186	75.25	27820.5	7243	8677	393.836	363.742	143.67	82.506	68.118	96.032	143.391	82.098	1.747	18.391	21.415	0.659	0.924	0.835	0	0.587	0.212	137.086	1.77	0.999
187	187	1	187	75.2	27978.1	2677	3074	223.184	216.378	85.726	49	40.497	58.382	84	49	1.714	11.995	18.607	0.668	0.97	0.871	0	0.675	0.166	175.619	1.685	0.998
188	188	1	188	79.474	28119.9	2408	2815	219.264	211.423	81.498	47.618	36.878	55.371	75.895	49.649	1.529	10.982	19.965	0.686	0.964	0.855	0	0.629	0.172	105.628	1.648	0.998
189	189	1	189	67.964	28270.7	1383	2019	199.392	184.552	75.392	37.467	19.799	41.963	70	40	1.75	6.936	28.747	0.794	0.926	0.685	0	0.437	0.211	73.215	1.532	0.986
190	190	1	190	72.912	28428	1319	1386	141.172	142.803	57.07	33.536	30	40.981	56.036	33.015	1.697	9.343	15.11	0.674	1	0.952	0	0.832	0.134	173.353	1.65	0.996
191	191	1	191	77.29	28574.8	2182	2627	203.996	195.484	77.162	43.553	32.985	52.709	76.688	42.953	1.785	10.696	19.072	0.712	0.958	0.831	0	0.659	0.179	97.022	1.621	0.997
192	192	1	192	72.87	28726.5	2692	2978	204.424	196.105	68.007	56.015	49.396	58.545	65.924	55.902	1.179	13.169	15.523	0.399	0.959	0.904	0	0.81	0.178	10.777	1.683	0.997
193	193	1	193	73.165	28869.4	1109	1220	151.308	151.083	65.97	26.195	26.306	37.577	65.192	27.074	2.408	7.329	20.644	0.801	0.999	0.909	0	0.609	0.096	78.758	1.51	0.978
194	194	1	194	78.756	29025.3	1458	1610	158.764	157.659	60.166	34	30	43.086	56	34	1.647	9.183	17.288	0.705	0.993	0.906	0	0.727	0.122	0.779	1.728	0.999
195	195	1	195	70.631	29175.3	3311	4169	284.312	256.515	101.966	47.653	38.833	64.928	99.609	47.265	2.107	11.646	24.414	0.76	0.902	0.794	0	0.515	0.23	171.801	1.731	0.999
196	196	1	196	76.913	29325.9	2430	3093	238.808	212.056	81.345	51.295	34	55.623	74.216	50.695	1.464	10.176	23.469	0.65	0.888	0.786	0	0.535	0.24	155.31	1.656	0.998
197	197	1	197	76.147	29471.4	1671	2308	210.468	181.178	67.779	39.831	18.439	46.126	64	40	1.6	7.939	26.509	0.695	0.861	0.724	0	0.474	0.26	92.375	1.568	0.995
198	198	1	198	74.199	29625.3	695	714	96.196	96.63	35.609	23.261	24.083	29.747	34.886	23.259	1.5	7.225	13.315	0.586	1	0.973	0	0.944	0.114	62.418	1.545	0.987
199	199	1	199	68.603	29766.3	3093	4255	317.812	286.103	124.483	46.14	15.232	62.755	123.406	46.4	2.66	9.732	32.656	0.844	0.9	0.727	0	0.385	0.231	137.096	1.585	0.986
200	200	1	200	72.765	29930.9	3615	4299	272.152	255.239	104.101	56.761	45.255	67.844	96.628	58.31	1.657	13.283	20.489	0.716	0.938	0.841	0	0.613	0.2	113.981	1.791	0.999
201	201	1	201	73.662	30075.4	928	994	115.712	115.69	41.304	28.824	29.12	34.374	41.049	29.069	1.412	8.02	14.428	0.549	1	0.934	0	0.871	0.075	107.483	1.631	0.99
202	202	1	202	71.862	30224.8	1718	1842	161.728	160.241	61.4	41.608	39.598	46.77	48.6	45	1.08	10.623	15.225	0.47	0.991	0.933	0	0.825	0.129	1.567	1.74	0.999
203	203	1	203	75.03	30375.3	758	785	98.748	100.227	34.409	28.794	27.785	31.066	30	30	1	7.676	12.864	0.356	1	0.966	0	0.977	0.142	35.978	1.676	0.964
204	204	1	204	76.25	30527.2	1374	1486	144.18	143.851	53.151	35.176	32.249	41.826	49.336	34.482	1.431	9.53	15.129	0.564	0.998	0.925	0	0.831	0.102	89.588	1.65	0.996
205	205	1	205	76.607	30676.9	3141	4030	271.496	245.247	94.149	52.885	40.05	63.24	92.477	52.555	1.76	11.569	23.467	0.686	0.903	0.779	0	0.535	0.229	64.105	1.734	0.999
206	206	1	206	75.591	30827.3	1173	1263	135.712	134.745	52.612	32.036	29.732	38.646	50.09	32.202	1.555	8.643	15.701	0.6	0.993	0.929	0	0.8	0.123	80.875	1.613	0.997
207	207	1	207	75.491	30973.9	666	708	98.092	95.043	32.573	27.073	22.804	29.12	31	28	1.107	6.79	14.448	0.389	0.969	0.941	0	0.87	0.166	109.168	1.622	0.965
208	208	1	208	75.442	31125.1	1168	1262	137.68	136.205	52.631	27.219	27.203	38.564	52.345	27.166	1.927	8.483	16.229	0.689	0.989	0.926	0	0.774	0.133	89.658	1.697	0.994
209	209	1	209	74.895	31276.8	978	1095	140.588	140.85	61.612	21.786	22	35.288	61.131	22.091	2.767	6.956	20.21	0.826	1	0.893	0	0.622	0.099	81.965	1.65	0.995
210	210	1	210	73.437	31421.8	2065	2628	228.316	197.752	78.262	45	20.396	51.276	74	45	1.644	9.044	25.244	0.695	0.866	0.786	0	0.498	0.256	109.814	1.609	0.996
211	211	1	211	69.623	31574.4	1164	1403	156.44	151.96	57.07	34.444	26.077	38.497	55.785	35.171	1.586	7.441	21.025	0.728	0.971	0.83	0	0.598	0.163	4.243	1.648	0.998
212	212	1	212	76.457	31725.7	981	1059	119.96	118.944	44.944	33.118	31.623	35.342	38.053	34.015	1.119	8.178	14.669	0.431	0.992	0.926	0	0.857	0.127	34.289	1.59	0.997
213	213	1	213	72.642	31871.7	2219	2777	224.096	213.977	87.727	48.36	36.715	53.154	78.772	47.76	1.649	9.902	22.631	0.693	0.955	0.799	0	0.555	0.183	131.251	1.553	0.989
214	214	1	214	79.962	32027.3	1096	1603	180.004	173.044	73.553	28.123	19.698	37.356	73.98	28.636	2.583	6.089	29.563	0.803	0.961	0.684	0	0.425	0.176	13.357	1.432	0.991
215	215	1	215	73.201	32177.6	1843	2369	200.632	182.325	65.734	49.753	24.331	48.442	56.365	50.567	1.115	9.186	21.841	0.491	0.909	0.778	0	0.575	0.225	152.55	1.751	0.998
216	216	1	216	74.529	32329.5	2670	4719	385.44	261.732	95.859	61.971	30.265	58.306	86.579	62.394	1.388	6.927	55.642	0.555	0.679	0.566	0	0.226	0.379	76.658	1.602	0.997
217	217	1	217	70.249	32471.4	1174	1314	145.62	142.405	55.362	35	28.284	38.662	54	35	1.543	8.062	18.062	0.646	0.978	0.893	0	0.696	0.154	85.257	1.654	0.997
218	218	1	218	76.004	32626.6	641	703	111.036	110.212	47.539	16.775	16.971	28.568	47.854	16.553	2.891	5.773	19.234	0.824	0.993	0.912	0	0.653	0.124	67.448	1.519	0.994
219	219	1	219	75.669	32771	811	1041	133.032	129.285	52.839	27.963	18.868	32.134	52.697	27.459	1.919	6.096	21.822	0.751	0.972	0.779	0	0.576	0.163	59.629	1.531	0.997
220	220	1	220	77.557	32925.1	774	848	113.26	113.877	47.802	23.699	23.324	31.392	44.721	24.331	1.838	6.834	16.573	0.722	1	0.913	0	0.758	0.117	176.023	1.572	0.993
221	221	1	221	74.903	33073.8	672	699	95.74	96.231	36.401	23	24	29.251	34	23	1.478	7.019	13.64	0.608	1	0.961	0	0.921	0.116	99.666	1.522	0.977
222	222	1	222	74.022	33225.1	805	858	109.696	109.51	41.437	25.707	24.166	32.015	40.853	25.632	1.594	7.338	14.948	0.618	0.998	0.938	0	0.841	0.098	8.057	1.588	0.993
223	223	1	223	71.578	33374.4	790	888	127.972	128.056	53.009	21	19.698	31.715	53	21	2.524	6.173	20.73	0.798	1	0.89	0	0.606	0.086	90.308	1.561	0.991
224	224	1	224	76.441	33524.1	1385	1960	210.012	197.629	87.464	28.07	16.492	41.993	86.977	28.284	3.075	6.595	31.845	0.857	0.941	0.707	0	0.395	0.197	167.45	1.541	0.992
225	225	1	225	73.429	33676.9	1341	1507	148	144.941	52.24	41.366	33.106	41.321	41.231	41.231	1	9.061	16.334	0.304	0.979	0.89	0	0.769	0.152	19.79	1.654	0.996
226	226	1	226	74.551	33825.7	1480	1769	186.604	180.165	79.246	26.882	23.409	43.41	79.649	27.019	2.948	7.931	23.528	0.853	0.965	0.837	0	0.534	0.171	46.735	1.695	0.999
227	227	1	227	76.243	33975.8	694	800	115.512	113.4	48.754	20.899	19.799	29.726	48.301	20.591	2.346	6.008	19.226	0.77	0.982	0.868	0	0.654	0.148	27.113	1.553	0.994
228	228	1	228	71.081	34121.8	647	737	107.8	105.612	39.459	26.451	20.591	28.702	38.184	26.87	1.421	6.002	17.961	0.612	0.98	0.878	0	0.7	0.151	25.406	1.524	0.989
229	229	1	229	75.26	34273.9	1404	1489	143.596	144.058	56.462	32.58	32.249	42.28	52	33	1.576	9.777	14.686	0.656	1	0.943	0	0.856	0.108	101.94	1.665	0.996
230	230	1	230	75.729	34424.7	937	1021	121.072	120.108	47.011	29.084	25.06	34.54	46.065	29.069	1.585	7.739	15.644	0.668	0.992	0.918	0	0.803	0.125	143.255	1.534	0.991
231	231	1	231	74.599	34569.1	1566	2392	219.392	200.052	85	37.59	14	44.653	81.394	38.013	2.141	7.138	30.736	0.786	0.912	0.655	0	0.409	0.222	108.019	1.519	0.995
232	232	1	232	75.662	34725.8	570	632	92.96	91.754	32.45	23.429	20.881	26.94	29.12	23.77	1.225	6.132	15.161	0.494	0.987	0.902	0	0.829	0.138	149.043	1.579	0.966
233	233	1	233	79.488	34876.2	3131	4463	290.612	268.732	102.616	61.532	34.525	63.139	95.635	64.382	1.485	10.774	26.974	0.713	0.925	0.702	0	0.466	0.211	67.799	1.621	0.996
234	234	1	234	77.438	35028.2	1511	1851	173.076	165.408	60.141	44.169	32.985	43.862	55.362	43.658	1.268	8.73	19.825	0.477	0.956	0.816	0	0.634	0.182	44.36	1.693	0.998
235	235	1	235	76.496	35170.3	1636	1877	175.6	160.427	55.902	44.914	32	45.64	47	45	1.044	9.317	18.848	0.424	0.914	0.872	0	0.667	0.221	134.514	1.733	0.993
236	236	1	236	77.792	35320.7	3246	4196	277.312	258.066	104.547	61.493	39.85	64.288	79.925	72.719	1.099	11.705	23.691	0.637	0.931	0.774	0	0.53	0.206	72.244	1.597	0.995
237	237	1	237	78.245	35480	2843	3189	224.396	220.519	85.44	51.279	40.249	60.165	75.71	51.196	1.479	12.67	17.711	0.638	0.983	0.892	0	0.71	0.146	92.419	1.7	0.999
238	238	1	238	77.664	35624.3	2511	2773	213.304	210.49	85.983	39.713	39.446	56.543	84.22	39.623	2.126	11.772	18.12	0.704	0.987	0.906	0	0.694	0.138	42.003	1.667	0.998
239	239	1	239	75.409	35767.5	3754	5432	332.352	279.657	103.078	76.703	24	69.136	89.185	79.259	1.125	11.295	29.424	0.62	0.841	0.691	0	0.427	0.273	99.785	1.583	0.994
240	240	1	240	75.867	35925.9	3466	4085	260.576	249.131	95.776	56.82	46.69	66.431	89.022	56.754	1.569	13.301	19.59	0.691	0.956	0.848	0	0.641	0.182	64.927	1.67	0.995
241	241	1	241	64.914	36074.4	1244	1927	199.748	188.673	81.025	33.247	10	39.798	79.831	33.734	2.366	6.228	32.073	0.826	0.945	0.646	0	0.392	0.193	176.407	1.47	0.989
242	242	1	242	69.846	36226.2	2661	3168	244.396	237.172	100.767	38.161	33.106	58.207	96.664	38.484	2.512	10.888	22.446	0.804	0.97	0.84	0	0.56	0.164	62.516	1.591	0.992
243	243	1	243	74.123	36373.3	1473	1532	139.504	139.859	47.17	38.891	37.202	43.307	45.967	39.598	1.161	10.559	13.212	0.408	1	0.961	0	0.951	0.104	41.064	1.694	0.995
244	244	1	244	64.537	36519.9	3224	4761	325.852	296.736	129.201	49.61	22.804	64.07	127.287	49.518	2.571	9.894	32.934	0.811	0.911	0.677	0	0.382	0.223	48.492	1.626	0.996
245	245	1	245	81.858	36665.8	3041	3763	248.188	231.999	81.154	59.532	42.942	62.225	79.881	59.641	1.339	12.253	20.256	0.551	0.935	0.808	0	0.62	0.202	124.266	1.628	0.992
246	246	1	246	75.163	36822	664	863	122.084	109.134	41.677	24.682	12	29.076	42.059	24.042	1.749	5.439	22.447	0.692	0.894	0.769	0	0.56	0.236	19.438	1.53	0.992
247	247	1	247	75.326	36974.9	962	1085	129.112	127.748	48.332	24.693	21.541	34.998	48.466	24.698	1.962	7.451	17.328	0.731	0.989	0.887	0	0.725	0.132	110.79	1.595	0.997
248	248	1	248	77.877	37121.7	1777	2194	199.876	189.645	78.435	36.805	24.083	47.566	74.202	37.802	1.963	8.891	22.482	0.739	0.949	0.81	0	0.559	0.189	123.772	1.582	0.997
249	249	1	249	72.329	37276.7	2136	2453	207.66	181.825	69.34	49	37.363	52.15	57.559	49.497	1.163	10.286	20.189	0.461	0.876	0.871	0	0.622	0.25	80.364	1.809	1
250	250	1	250	71.638	37428.7	1083	1318	147.872	146.398	60.465	29.904	27.203	37.134	59.135	29.732	1.989	7.324	20.19	0.695	0.99	0.822	0	0.622	0.131	24.3	1.597	0.995
251	251	1	251	78.29	37576.4	1448	1680	162.356	155.533	62.626	35.78	34.234	42.938	61.984	36.497	1.698	8.919	18.204	0.671	0.958	0.862	0	0.69	0.179	27.077	1.672	0.997
252	252	1	252	76.099	37726.3	1004	1136	134.344	132.286	53.413	28.12	27.857	35.754	50.448	27.893	1.809	7.473	17.976	0.679	0.985	0.884	0	0.699	0.142	114.328	1.571	0.989
253	253	1	253	76.444	37873.7	1453	1668	156.24	150.556	55.973	37.641	32.249	43.012	53	38	1.395	9.3	16.8	0.559	0.964	0.871	0	0.748	0.173	171.386	1.67	0.997
254	254	1	254	84.331	38022	3695	5004	325.98	265.314	94.937	63.146	26	68.59	93.477	63.246	1.478	11.335	28.759	0.562	0.814	0.738	0	0.437	0.292	142.312	1.626	0.991
255	255	1	255	78.448	38173.1	2029	2501	212.008	187.548	72.367	44	8	50.827	72	44	1.636	9.57	22.152	0.597	0.885	0.811	0	0.567	0.243	167.125	1.604	0.993
256	256	1	256	74.026	38322.3	654	774	114.472	111.757	44.385	21.839	16	28.857	42.19	22.091	1.91	5.713	20.036	0.785	0.976	0.845	0	0.627	0.156	89.585	1.531	0.991
257	257	1	257	74.684	38471.5	2026	2813	232.436	198.204	73.239	49.701	30.265	50.79	72.56	49.244	1.473	8.716	26.667	0.659	0.853	0.72	0	0.471	0.266	44.964	1.635	0.995
258	258	1	258	74.655	38626.4	1275	1385	143.168	139.781	55.543	31.939	30	40.291	52.469	33.377	1.572	8.906	16.076	0.653	0.976	0.921	0	0.782	0.156	80.758	1.641	0.996
259	259	1	259	78.01	38776.8	1003	1111	125.192	124.411	45.277	31.198	27.203	35.736	40.608	32.558	1.247	8.012	15.626	0.561	0.994	0.903	0	0.804	0.12	74.019	1.558	0.993
260	260	1	260	72.044	38924.5	2563	3118	237.012	214.257	80.062	56.172	25.298	57.125	75.591	56.356	1.341	10.814	21.918	0.661	0.904	0.822	0	0.573	0.228	144.113	1.595	0.989
261	261	1	261	75.514	39071.7	989	1115	129.54	127.447	50.695	30.583	30	35.486	47	31	1.516	7.635	16.967	0.515	0.984	0.887	0	0.741	0.144	112.747	1.658	0.991
262	262	1	262	74.22	39227.4	531	637	100.772	93.058	36.056	23.034	16.125	26.002	33.422	23.431	1.426	5.269	19.124	0.639	0.923	0.834	0	0.657	0.212	115.829	1.464	0.989
263	263	1	263	71.054	39376.1	1899	2297	190.368	183.578	66.94	47.685	35.609	49.172	62.817	47.539	1.321	9.975	19.084	0.597	0.964	0.827	0	0.658	0.172	2.859	1.59	0.996
264	264	1	264	70.885	39525.5	2894	3670	269.272	255.355	106.775	42.827	30.529	60.702	104.924	42.755	2.454	10.747	25.054	0.828	0.948	0.789	0	0.502	0.19	165.66	1.694	0.998
265	265	1	265	75.888	39673.6	798	860	107.344	107.415	39.115	30.72	26.306	31.875	34.205	31.048	1.102	7.434	14.44	0.504	1	0.928	0	0.87	0.087	16.548	1.582	0.991
266	266	1	266	68.827	39827.9	3175	4142	300.748	256.172	100.125	51	15.232	63.581	100	51	1.961	10.557	28.488	0.732	0.852	0.767	0	0.441	0.266	177.86	1.719	0.999
267	267	1	267	74.836	39974.9	3133	4086	275.416	249.326	96.042	51.804	40	63.159	92.892	51.662	1.798	11.376	24.211	0.722	0.905	0.767	0	0.519	0.227	13.993	1.74	0.999
268	268	1	268	79.374	40124.5	1762	1999	177.196	175.01	72.498	35.871	16	47.365	68.359	36.222	1.887	9.944	17.82	0.71	0.988	0.881	0	0.705	0.136	18.809	1.579	0.991
269	269	1	269	78.066	40276.6	3429	3798	243.056	233.142	88.459	60.166	50	66.075	83.439	62.225	1.341	14.108	17.228	0.598	0.959	0.903	0	0.729	0.178	69.37	1.768	0.999
270	270	1	270	64.469	40427.7	3138	4223	286.336	266.494	111.364	56.191	11.314	63.209	104.938	56.569	1.855	10.959	26.128	0.725	0.931	0.743	0	0.481	0.206	156.3	1.742	0.999
271	271	1	271	75.602	40583.3	3849	4610	278.552	256.351	85.983	77.259	50.16	70.005	81.884	77.782	1.053	13.818	20.159	0.332	0.92	0.835	0	0.623	0.215	146.901	1.636	0.991
272	272	1	272	74.099	40721.3	1367	1629	170.296	165.847	70.214	31.589	24.166	41.72	69.656	30.61	2.276	8.027	21.215	0.791	0.974	0.839	0	0.592	0.16	58.397	1.701	1
273	273	1	273	74.141	40873.5	2762	3135	224.652	204.951	70.385	56.14	43.863	59.302	66.708	55.946	1.192	12.295	18.272	0.326	0.912	0.881	0	0.688	0.222	130.046	1.723	0.997
274	274	1	274	78.784	41025.3	1935	2688	216.94	201.63	76.538	53.84	30	49.636	62.241	59.615	1.044	8.92	24.322	0.556	0.929	0.72	0	0.517	0.207	57.143	1.582	0.996
275	275	1	275	71.953	41172.9	2016	2214	184.58	181.054	74.947	40.252	36.222	50.664	74.095	39.56	1.873	10.922	16.9	0.688	0.981	0.911	0	0.744	0.149	62.784	1.624	0.995
276	276	1	276	75.638	41322.6	752	850	110.708	109.217	38.079	28.64	24.166	30.943	35.468	28.792	1.232	6.793	16.298	0.488	0.987	0.885	0	0.771	0.139	117.207	1.506	0.995
277	277	1	277	76.102	41476.4	1716	1873	162.256	159.691	61.327	40.452	34.525	46.743	57	42	1.357	10.576	15.342	0.589	0.984	0.916	0	0.819	0.143	106.166	1.731	0.999
278	278	1	278	75.636	41624	2825	3223	255.872	245.209	110.136	38.358	28.636	59.974	110.725	38.275	2.893	11.041	23.175	0.828	0.958	0.877	0	0.542	0.179	19.224	1.686	0.998
279	279	1	279	72.967	41778.3	3590	4107	250.056	239.527	89.844	61.665	52	67.609	75.961	66.483	1.143	14.357	17.417	0.536	0.958	0.874	0	0.721	0.18	171.465	1.676	0.995
280	280	1	280	74.815	41927.1	1314	1594	163.24	155.549	62.434	32.021	28.284	40.903	62.65	32.202	1.945	8.049	20.28	0.767	0.953	0.824	0	0.62	0.185	119.037	1.652	0.997
281	281	1	281	77.162	42080.6	2620	3122	225.08	210.781	76.158	56.733	46.39	57.757	71.589	56.824	1.26	11.64	19.336	0.416	0.936	0.839	0	0.65	0.201	37.913	1.682	0.998
282	282	1	282	74.098	42225.2	1588	1704	151.08	150.573	56.294	37	37.202	44.966	55	37	1.486	10.511	14.374	0.584	0.997	0.932	0	0.874	0.108	83.503	1.704	0.998
283	283	1	283	71.015	42368.9	3768	5133	320.776	268.094	94	77.507	27.785	69.264	80	77.801	1.028	11.747	27.308	0.5	0.836	0.734	0	0.46	0.277	74.946	1.686	0.998
284	284	1	284	70.885	42527	2321	3066	228.672	218.285	84.149	54.088	42.942	54.362	80.056	53.141	1.506	10.15	22.529	0.6	0.955	0.757	0	0.558	0.183	50.788	1.555	0.987
285	285	1	285	65.84	42670.8	1065	1392	160.888	154.082	58.31	36	30	36.824	56	36	1.556	6.62	24.305	0.442	0.958	0.765	0	0.517	0.18	25.836	1.609	0.998
286	286	1	286	70.302	42832.3	2861	4121	268.288	241.746	87.824	65.102	12	60.355	81.908	65.146	1.257	10.664	25.158	0.596	0.901	0.694	0	0.499	0.231	93.139	1.616	0.993
287	287	1	287	77.029	42980.7	2978	3516	251.952	228.981	87.115	60	51.225	61.577	76	60	1.267	11.82	21.316	0.409	0.909	0.847	0	0.59	0.224	33.567	1.728	0.999
288	288	1	288	74.446	43123.3	1948	2477	207.004	196.374	79.429	41.305	31.305	49.802	76.322	41.195	1.853	9.41	21.997	0.716	0.949	0.786	0	0.571	0.189	89.407	1.614	0.996
289	289	1	289	74.279	43274.4	566	586	84.236	85.742	30.017	23	22.361	26.845	26.077	23.087	1.13	6.719	12.537	0.412	1	0.966	0	1	0.147	83.753	1.562	0.961
290	290	1	290	74.022	43429.9	2395	2847	239.692	232.776	99.04	34.061	28.636	55.221	98.478	33.541	2.936	9.992	23.988	0.816	0.971	0.841	0	0.524	0.164	100.283	1.635	0.998
291	291	1	291	77.807	43576.7	1265	1492	161.728	161.736	69.656	27.609	26	40.133	67.424	27.459	2.455	7.822	20.677	0.82	1	0.848	0	0.608	0.065	132.091	1.628	0.997
292	292	1	292	74.009	43722.8	2171	2456	191.28	187.497	69.318	50.205	39.446	52.576	56.648	54.424	1.041	11.35	16.853	0.495	0.98	0.884	0	0.746	0.15	133.02	1.645	0.996
293	293	1	293	71.92	43874.1	2716	3796	266.848	245.677	97.622	55.661	28.425	58.806	80.156	65.734	1.219	10.178	26.218	0.706	0.921	0.715	0	0.479	0.215	78.16	1.674	0.998
294	294	1	294	75.792	44029.3	1110	1184	134.7	136.861	49.254	36	29.53	37.594	49	36	1.361	8.241	16.346	0.497	1	0.938	0	0.769	0.144	13.315	1.585	0.995
295	295	1	295	66.103	44176.4	961	1110	180.276	183.431	85.329	17	16	34.98	84	17	4.941	5.331	33.818	0.896	1	0.866	0	0.372	0.146	174.502	1.431	0.981
296	296	1	296	76.242	44324.9	1208	1313	155.556	152.632	68.184	26.852	26	39.218	67.365	27.166	2.48	7.766	20.031	0.8	0.981	0.92	0	0.627	0.149	1.218	1.525	0.984
297	297	1	297	73.935	44474.4	595	601	87.016	89.861	32.45	21	22	27.524	29	21	1.381	6.838	12.726	0.516	1	0.99	0	0.987	0.169	82.566	1.568	0.961
298	298	1	298	77.954	44623.9	1826	1952	169.284	170.074	68.68	39.541	36.77	48.218	66.03	40.012	1.65	10.787	15.694	0.689	1	0.935	0	0.801	0.114	103.93	1.564	0.991
299	299	1	299	77.543	44773.8	2138	2391	203.996	199.96	86.701	37.882	33.941	52.175	80.777	40.522	1.993	10.481	19.464	0.761	0.98	0.894	0	0.646	0.15	176.278	1.642	0.996
300	300	1	300	73.892	44925.1	892	923	109.112	111.436	39.115	30	30.067	33.701	32.249	31.257	1.032	8.175	13.347	0.295	1	0.966	0	0.942	0.153	115.637	1.61	0.989
301	301	1	301	73.281	45076.1	773	809	104.564	105.829	38.626	27.927	24.083	31.372	37.855	28.636	1.322	7.393	14.144	0.533	1	0.956	0	0.888	0.136	10.092	1.577	0.992
302	302	1	302	73.752	45226.6	804	836	102.768	103.154	34.059	31	27.203	31.995	32	31	1.032	7.823	13.136	0.268	1	0.962	0	0.957	0.11	101.742	1.583	0.991
303	303	1	303	70.805	45376.2	1988	2693	219.748	206.877	84.629	46.452	34	50.311	80.523	47.539	1.694	9.047	24.29	0.743	0.941	0.738	0	0.517	0.196	26.497	1.616	0.998
304	304	1	304	72.295	45520.6	1889	2287	200.204	197.401	80.281	42.398	36	49.042	77.162	42.72	1.806	9.435	21.218	0.739	0.986	0.826	0	0.592	0.14	122.773	1.6	0.994
305	305	1	305	77.304	45675.8	698	774	100.972	101.176	34.176	28	24.083	29.811	31.064	28.071	1.107	6.913	14.607	0.396	1	0.902	0	0.86	0.1	41.255	1.555	0.988
306	306	1	306	80.917	45819.2	1709	2041	179.776	175.963	62.801	47.459	34	46.647	59.059	47.885	1.233	9.506	18.911	0.431	0.979	0.837	0	0.664	0.152	143.859	1.722	0.998
307	307	1	307	74.574	45968.9	3344	3972	260.576	239.224	93.295	57.729	22.361	65.251	84.723	56.939	1.488	12.833	20.305	0.621	0.918	0.842	0	0.619	0.217	136.261	1.584	0.987
308	308	1	308	73.453	46122.5	1343	1524	154.544	153.445	60.44	28.698	27.203	41.352	60.44	28.16	2.146	8.69	17.784	0.756	0.993	0.881	0	0.707	0.123	76.232	1.693	0.999
309	309	1	309	74.155	46273.6	1748	2926	263.712	236.015	102.883	42.061	10	47.177	102.591	42.579	2.409	6.628	39.785	0.758	0.895	0.597	0	0.316	0.235	9.658	1.537	0.997
310	310	1	310	74.437	46427.1	2340	3316	255.444	240.666	102.591	45.504	27.857	54.584	101.922	44.922	2.269	9.161	27.885	0.791	0.942	0.706	0	0.451	0.196	18.651	1.627	0.998
311	311	1	311	73.111	46561.6	2674	5232	358.084	283.526	100.449	64.937	5.657	58.349	93.381	65.115	1.434	7.468	47.952	0.384	0.792	0.511	0	0.262	0.306	47.788	1.599	0.997
312	312	1	312	74.245	46728.1	668	774	105.22	103.595	38.288	27.827	22	29.164	32	30	1.067	6.349	16.574	0.479	0.985	0.863	0	0.758	0.143	143.827	1.533	0.991
313	313	1	313	70.242	46873.8	2099	2440	205.436	198.014	83.096	36.005	32.062	51.697	80.957	36.674	2.207	10.217	20.107	0.77	0.964	0.86	0	0.625	0.173	62.461	1.63	0.995
314	314	1	314	74.866	47020.5	2037	2397	231.68	220.418	99.93	31.972	30	50.927	99.464	31.78	3.13	8.792	26.35	0.833	0.951	0.85	0	0.477	0.186	72.756	1.63	0.996
315	315	1	315	73.496	47175.7	2042	2202	176.568	172.893	61.465	47.803	42.048	50.99	50.99	48.754	1.046	11.565	15.268	0.43	0.979	0.927	0	0.823	0.152	58.136	1.786	0.999
316	316	1	316	76.138	47315.9	3534	4473	292.024	260.618	101.139	56.934	43.081	67.079	101	57.271	1.764	12.102	24.131	0.695	0.892	0.79	0	0.521	0.237	81.041	1.738	0.998
317	317	1	317	75.734	47475	1008	1131	134.244	129.956	55.109	27.981	26.833	35.825	50.804	28.636	1.774	7.509	17.878	0.691	0.968	0.891	0	0.703	0.168	3.966	1.657	0.995
318	318	1	318	68.908	47626.5	1795	2320	227.96	214.103	89.454	38.697	14	47.807	89.051	39.051	2.28	7.874	28.95	0.78	0.939	0.774	0	0.434	0.198	0	1.56	0.996
319	319	1	319	77.665	47778.5	1155	1377	168.6	161.595	70.328	23.452	18.974	38.348	69.289	23.409	2.96	6.851	24.611	0.837	0.958	0.839	0	0.511	0.179	69.108	1.618	0.996
320	320	1	320	77.11	47924.3	986	1057	122.968	121.145	46.69	27	26	35.432	46	27	1.704	8.018	15.336	0.652	0.985	0.933	0	0.819	0.141	176.721	1.661	0.992
321	321	1	321	73.551	48080.8	2489	3139	258.252	239.073	106.607	43.802	19.698	56.295	105.475	43.186	2.442	9.638	26.796	0.756	0.926	0.793	1	0.469	0.21	146.514	1.512	0.985
322	322	1	322	74.167	48225.9	2005	2162	174.088	172.932	64.537	45.952	38.419	50.526	54.571	49.477	1.103	11.517	15.116	0.523	0.993	0.927	0	0.831	0.121	138.837	1.77	0.998
323	323	1	323	71.803	48372.9	3916	4648	275.644	251.728	97.015	67.269	47.413	70.612	83.451	69.311	1.204	14.207	19.402	0.617	0.913	0.843	0	0.648	0.221	72.216	1.69	0.996
324	324	1	324	71.413	48525.6	3389	3939	255.544	242.184	93.434	57.934	45.651	65.689	92.962	57.07	1.629	13.262	19.269	0.604	0.948	0.86	0	0.652	0.19	105.554	1.761	0.999
325	325	1	325	72.016	48673.2	1318	1406	136.268	136.543	50.774	34.817	34.176	40.965	50.22	35.228	1.426	9.672	14.089	0.514	1	0.937	0	0.892	0.1	154.824	1.648	0.995
326	326	1	326	76.074	48824.7	945	984	115.512	115.932	45.1	28.785	28.636	34.687	42.154	28.636	1.472	8.181	14.12	0.593	1	0.96	0	0.89	0.11	170.832	1.646	0.992
327	327	1	327	75.395	48975.6	2013	2236	181.344	178.381	69.405	45.721	38	50.626	59.464	48.703	1.221	11.1	16.337	0.606	0.984	0.9	0	0.769	0.144	43.35	1.783	0.999
328	328	1	328	75.133	49124.2	1277	1454	147.06	145.176	57.489	33.22	28.636	40.323	48.508	34.366	1.412	8.684	16.936	0.597	0.987	0.878	0	0.742	0.137	111.106	1.636	0.996
329	329	1	329	82.334	49269.5	1394	1843	222.628	216.57	100.305	24.708	7.211	42.13	100.568	25.298	3.975	6.262	35.555	0.852	0.973	0.756	0	0.353	0.161	21.456	1.519	0.993
330	330	1	330	74.483	49424.5	1194	1577	169.056	158.932	60.415	32.422	26.306	38.99	59.54	33.242	1.791	7.063	23.936	0.659	0.94	0.757	0	0.525	0.198	179.805	1.659	0.999
331	331	1	331	76.689	49575.1	1149	1403	157.58	152.242	66.068	30.534	24	38.249	60.836	32.202	1.889	7.292	21.611	0.777	0.966	0.819	0	0.581	0.17	49.391	1.613	0.997
332	332	1	332	77.161	49718.6	3021	4058	285.78	263.006	111.198	53.117	10	62.02	110.549	53.235	2.077	10.571	27.034	0.683	0.92	0.744	0	0.465	0.215	83.934	1.696	0.997
333	333	1	333	79.835	49880.7	2052	2973	255.316	219.714	95.901	46.454	32.311	51.114	83.361	50.804	1.641	8.037	31.767	0.673	0.861	0.69	0	0.396	0.26	126.815	1.631	0.997
334	334	1	334	72.042	50024.3	595	646	94.628	94.807	33.287	26.856	22	27.524	31.048	25.962	1.196	6.288	15.05	0.292	1	0.921	0	0.835	0.1	178.97	1.59	0.966
335	335	1	335	76.612	50180.1	2264	3319	264.14	223.517	84.906	51.83	36.77	53.69	84.646	51.856	1.632	8.571	30.817	0.6	0.846	0.682	0	0.408	0.27	51.425	1.564	0.988
336	336	1	336	74.127	50326	1438	1494	140.26	140.121	50.774	39.326	36.056	42.789	43.105	41.11	1.049	10.252	13.681	0.433	0.999	0.963	0	0.919	0.091	113.313	1.679	0.995
337	337	1	337	73.778	50477	626	710	113.132	114.769	47.854	19	20	28.232	47	19	2.474	5.533	20.445	0.773	1	0.882	0	0.615	0.141	173.953	1.498	0.992
338	338	1	338	79.36	50625.9	2609	3058	231.224	216.404	88.102	46.807	29.732	57.636	83.6	48.374	1.728	11.283	20.492	0.718	0.936	0.853	0	0.613	0.201	17.838	1.68	0.998
339	339	1	339	72.517	50774.9	1479	1639	153.988	150.954	57.628	40.749	35.384	43.395	50.922	42.72	1.192	9.605	16.033	0.44	0.98	0.902	0	0.784	0.15	35.071	1.695	0.998
340	340	1	340	79.714	50925.1	1758	2166	205.692	203.037	86.683	33.712	18.439	47.311	85.755	34.132	2.512	8.547	24.067	0.841	0.987	0.812	0	0.522	0.137	52.975	1.578	0.996
341	341	1	341	78.787	51075	3725	4118	246.064	236.996	79.31	69.341	54	68.868	78.16	69.116	1.131	15.138	16.254	0.371	0.963	0.905	0	0.773	0.174	77.663	1.608	0.988
342	342	1	342	74.527	51228.3	2708	3131	219.748	210.774	80.654	52.794	40.2	58.719	79.158	52.773	1.5	12.323	17.832	0.583	0.959	0.865	0	0.705	0.178	111.502	1.695	0.998
343	343	1	343	74.215	51375.6	2753	3180	238.908	206.027	75.604	56.628	46.69	59.205	62.032	57.079	1.087	11.523	20.733	0.43	0.862	0.866	0	0.606	0.259	151.938	1.885	0.999
344	344	1	344	72.302	51525.2	745	789	103.352	103.188	37.643	25.907	24.166	30.799	35.609	26.401	1.349	7.208	14.338	0.518	0.998	0.944	0	0.876	0.097	143.789	1.503	0.994
345	345	1	345	74.747	51674.5	538	560	89.396	90.771	36.056	18.956	18.439	26.173	35.468	19.313	1.836	6.018	14.854	0.709	1	0.961	0	0.846	0.142	26.222	1.458	0.99
346	346	1	346	77.301	51824.1	1848	2040	172.876	169.007	59.414	42.701	37.947	48.507	56.798	42.953	1.322	10.69	16.172	0.541	0.978	0.906	0	0.777	0.154	30.765	1.744	0.998
347	347	1	347	74.748	51972.2	1132	1375	148.2	139.999	54.644	34.679	15.62	37.965	48.166	36.125	1.333	7.638	19.402	0.637	0.945	0.823	0	0.648	0.193	112.742	1.606	0.994
348	348	1	348	74.888	52121.3	782	859	112.148	111.592	43.829	27	24.083	31.554	39.051	27.074	1.442	6.973	16.083	0.612	0.995	0.91	0	0.781	0.116	109.487	1.573	0.993
349	349	1	349	71.769	52271	2221	3571	273.292	245.925	93.68	60.546	24.083	53.178	93.172	60.415	1.542	8.127	33.628	0.445	0.9	0.622	0	0.374	0.231	30.646	1.561	0.99
350	350	1	350	76.623	52422.7	1054	1190	135.484	132.334	50	33.256	27.203	36.633	45.277	33.971	1.333	7.78	17.415	0.61	0.977	0.886	0	0.722	0.156	148.042	1.577	0.995
351	351	1	351	80.034	52576.6	1490	1701	174.516	172.581	71.512	30.936	28.071	43.556	70.036	30.594	2.289	8.538	20.44	0.789	0.989	0.876	0	0.615	0.133	6.299	1.564	0.989
352	352	1	352	76.147	52721.4	1210	1715	173.86	160.006	61.27	39.782	21.26	39.251	54.571	41	1.331	6.96	24.981	0.696	0.92	0.706	0	0.503	0.215	10.023	1.669	0.999
353	353	1	353	75.049	52877.3	674	822	116.724	113.501	47.707	25.717	22	29.294	45.607	25	1.824	5.774	20.214	0.684	0.972	0.82	0	0.622	0.162	54.293	1.543	0.994
354	354	1	354	74.285	53024.2	633	654	103.552	104.527	45.706	17.074	17.889	28.389	44.911	17.464	2.572	6.113	16.94	0.799	1	0.968	0	0.742	0.129	10.884	1.521	0.988
355	355	1	355	75.022	53173.9	648	728	125.904	126.491	58.052	13.97	14.142	28.724	57.801	13.601	4.25	5.147	24.463	0.882	1	0.89	0	0.514	0.114	51.279	1.482	0.993
356	356	1	356	75.33	53325.7	1147	1249	148.556	146.714	63.977	24.147	23.409	38.215	62.682	23.854	2.628	7.721	19.241	0.799	0.988	0.918	0	0.653	0.136	59.36	1.609	0.996
357	357	1	357	74.014	53475.8	778	809	102.084	103.871	37.443	25	26	31.473	34	25	1.36	7.621	13.395	0.508	1	0.962	0	0.938	0.146	95.31	1.576	0.991
358	358	1	358	72.885	53624	1529	1798	171.964	160.118	63.071	35.713	27.203	44.122	57.628	36.235	1.59	8.891	19.34	0.669	0.931	0.85	0	0.65	0.206	134.921	1.704	0.998
359	359	1	359	72.359	53769.4	2052	3012	242.072	206.763	79.511	53.481	18.439	51.114	63.506	60.407	1.051	8.477	28.557	0.587	0.854	0.681	0	0.44	0.265	63.503	1.641	0.997
360	360	1	360	74.57	53928.3	1203	1420	151.108	137.22	48.052	39.59	29.732	39.137	44.011	40.497	1.087	7.961	18.981	0.481	0.908	0.847	0	0.662	0.225	172.052	1.624	0.995
361	361	1	361	75.319	54076.8	1288	1677	176.996	166.268	68.884	30.807	16.125	40.496	68.659	30.806	2.229	7.277	24.323	0.777	0.939	0.768	0	0.517	0.198	78.593	1.484	0.992
362	362	1	362	74.194	54224.3	927	1024	132.248	132.107	58.249	23.018	22.627	34.355	58.138	22.672	2.564	7.01	18.867	0.777	0.999	0.905	0	0.666	0.092	57.547	1.582	0.996
363	363	1	363	74.126	54373.2	721	796	123.752	122.338	54.708	17.099	16.971	30.299	55.027	17.088	3.22	5.826	21.241	0.844	0.989	0.906	0	0.592	0.134	74.69	1.551	0.992
364	364	1	364	73.267	54523.9	725	820	108.356	105.024	39.051	24.679	22.361	30.383	36.401	25	1.456	6.691	16.195	0.614	0.969	0.884	0	0.776	0.166	65.084	1.555	0.992
365	365	1	365	74.47	54670.1	1830	2106	185.036	180.518	70.612	42.304	36.77	48.27	68.884	42.059	1.638	9.89	18.709	0.695	0.976	0.869	0	0.672	0.157	80.359	1.591	0.993
366	366	1	366	69.665	54829.7	1648	1969	178.108	166.58	59.034	42.221	31.113	45.807	56.08	42.638	1.315	9.253	19.249	0.566	0.935	0.837	0	0.653	0.202	148.589	1.722	0.999
367	367	1	367	75.663	54973.1	1419	1574	156.996	154.856	62.968	29.167	26.833	42.506	60.133	29.069	2.069	9.038	17.37	0.739	0.986	0.902	0	0.723	0.139	99.984	1.715	0.999
368	368	1	368	77.441	55127	504	561	89.396	89.752	34.409	19.583	17.889	25.332	34.132	20.248	1.686	5.638	15.856	0.633	1	0.898	0	0.793	0.111	59.086	1.547	0.967
369	369	1	369	75.749	55274.9	654	697	95.184	96.261	35.228	25.494	23.324	28.857	32.28	25.962	1.243	6.871	13.853	0.543	1	0.938	0	0.907	0.134	54.78	1.615	0.965
370	370	1	370	74.26	55424.9	1276	1434	146.86	143.144	53.907	32.527	28.284	40.307	53.824	33.015	1.63	8.689	16.903	0.708	0.975	0.89	0	0.743	0.159	132.661	1.647	0.995
371	371	1	371	74.296	55573.2	959	1108	132.12	129.192	51.662	28.853	25.06	34.943	51.478	29.155	1.766	7.259	18.202	0.678	0.978	0.866	0	0.69	0.154	9.104	1.645	0.994
372	372	1	372	79.301	55728.1	1983	2635	209.812	196.607	69.462	50.764	31.241	50.248	63.6	51.4	1.237	9.451	22.199	0.616	0.937	0.753	0	0.566	0.2	66.476	1.595	0.997
373	373	1	373	75.392	55875.4	526	554	85.376	85.212	31.145	21.024	20.396	25.879	30.463	21.024	1.449	6.161	13.858	0.567	0.998	0.949	0	0.907	0.1	65.247	1.554	0.966
374	374	1	374	73.68	56024.8	603	641	94.428	95.288	38.118	22.866	22.361	27.709	30.414	26.87	1.132	6.386	14.787	0.62	1	0.941	0	0.85	0.129	13.193	1.491	0.994
375	375	1	375	73.644	56178.1	1074	1192	129.012	126.602	47.518	33.486	30.067	36.979	42.45	36.069	1.177	8.325	15.497	0.522	0.981	0.901	0	0.811	0.148	101.431	1.591	0.99
376	376	1	376	77.074	56323.7	1421	1671	172.32	163.199	66.189	34.703	27.857	42.536	61.62	35.384	1.741	8.246	20.897	0.704	0.947	0.85	0	0.601	0.191	57.326	1.683	0.998
377	377	1	377	75.44	56480.8	2153	2515	198.208	192.153	70.434	46.362	35.609	52.357	69.311	46.69	1.484	10.862	18.247	0.531	0.969	0.856	0	0.689	0.166	37.982	1.639	0.996
378	378	1	378	71.749	56624	1602	1856	177.552	169.315	69.123	34	26.833	45.163	67	34	1.971	9.023	19.678	0.762	0.954	0.863	0	0.639	0.184	171.937	1.556	0.988
379	379	1	379	75.279	56776.1	772	828	106.132	106.076	42.012	23.983	23.324	31.352	41.869	24.207	1.73	7.274	14.591	0.628	0.999	0.932	0	0.861	0.084	47.43	1.509	0.991
380	380	1	380	74.407	56920.1	2856	3296	225.408	217.211	79.398	53.988	42.942	60.302	69.231	54.918	1.261	12.67	17.79	0.578	0.964	0.867	0	0.706	0.173	15.538	1.711	0.998
381	381	1	381	75.422	57074.8	1125	1271	140.132	136.858	54.672	33.128	28	37.847	42	38	1.105	8.028	17.455	0.64	0.977	0.885	0	0.72	0.156	150.737	1.601	0.992
382	382	1	382	73.595	57225.1	903	1009	119.048	118.862	43.6	31	28	33.908	36	31	1.161	7.585	15.695	0.497	0.998	0.895	0	0.801	0.097	159.991	1.621	0.991
383	383	1	383	76.302	57372.1	2041	2886	250.968	214.326	89.067	40.256	6.325	50.977	85.329	40.608	2.101	8.133	30.86	0.797	0.854	0.707	0	0.407	0.265	162.727	1.615	0.996
384	384	1	384	73.707	57525.3	1149	1373	153.332	148.536	61.4	27.25	22.361	38.249	61.351	27.514	2.23	7.494	20.462	0.792	0.969	0.837	0	0.614	0.167	64.374	1.64	0.999
385	385	1	385	72.138	57675.9	701	737	101.884	102.475	38.484	24.364	23.409	29.875	37.947	24.352	1.558	6.88	14.808	0.523	1	0.951	0	0.849	0.119	162.477	1.539	0.992
386	386	1	386	77.673	57825.9	2541	2865	241.66	208.983	84.599	42.274	23.409	56.88	76.026	43.012	1.768	10.515	22.983	0.697	0.865	0.887	0	0.547	0.257	14.141	1.684	0.995
387	387	1	387	75.714	57976.4	2275	2734	215.372	190.981	65.513	54.611	39.699	53.82	59.093	56.462	1.047	10.563	20.389	0.472	0.887	0.832	0	0.616	0.241	95.538	1.66	0.997
388	388	1	388	74.941	58122.4	1138	1269	147.188	144.315	60.671	26.885	24.413	38.065	60.083	26.249	2.289	7.732	19.037	0.771	0.98	0.897	0	0.66	0.15	169.715	1.699	0.994
389	389	1	389	71.929	58273.6	1443	1542	150.78	146.784	50.99	42.694	34.234	42.864	45.804	43.829	1.045	9.57	15.755	0.389	0.973	0.936	0	0.798	0.16	173.029	1.683	0.998
390	390	1	390	78.156	58423.4	1538	1785	193.832	189.194	82.855	26.273	21.541	44.252	81.492	25.962	3.139	7.935	24.428	0.844	0.976	0.862	0	0.514	0.157	159.454	1.549	0.989
391	391	1	391	78.196	58575.9	2633	3525	250.868	220.496	84.876	58.889	38.21	57.9	69.642	62.362	1.117	10.496	23.902	0.486	0.879	0.747	0	0.526	0.247	160.58	1.524	0.985
392	392	1	392	71.922	58722.1	2671	3635	263.812	232.85	89.051	58.482	4.472	58.317	79.906	63.64	1.256	10.125	26.056	0.632	0.883	0.735	0	0.482	0.244	45.747	1.589	0.993
393	393	1	393	75.984	58875.6	1327	1463	143.396	139.801	49.739	39.862	34.986	41.105	46.098	40.112	1.149	9.254	15.495	0.41	0.975	0.907	0	0.811	0.158	108.479	1.658	0.996
394	394	1	394	71.042	59026.3	2819	3261	232.564	225.908	92.65	47.8	36.715	59.91	92.65	47.17	1.964	12.121	19.186	0.75	0.971	0.864	0	0.655	0.163	123.173	1.704	0.999
395	395	1	395	74.552	59175.2	1406	1547	148.528	143.352	53.31	36.375	33.526	42.31	53.759	35.735	1.504	9.466	15.69	0.563	0.965	0.909	0	0.801	0.171	151.316	1.674	0.997
396	396	1	396	79.646	59319.1	1473	1737	173.404	170.061	61.555	45.638	27.857	43.307	53	51	1.039	8.495	20.413	0.502	0.981	0.848	0	0.616	0.149	147.399	1.68	0.998
397	397	1	397	72.342	59469.5	2058	2815	217.624	203.126	77.078	46.98	29.732	51.189	76.538	46.174	1.658	9.457	23.013	0.689	0.933	0.731	0	0.546	0.204	14.494	1.61	0.997
398	398	1	398	69.025	59628.8	2329	2868	217.596	201.725	73.756	51.941	29.732	54.455	73	50.99	1.432	10.703	20.33	0.596	0.927	0.812	0	0.618	0.209	130.773	1.838	0.999
399	399	1	399	80.406	59774.1	1984	2578	213.704	191.939	69.871	51.494	32.985	50.26	60.44	58.258	1.037	9.284	23.019	0.565	0.898	0.77	0	0.546	0.233	90.047	1.589	0.998
400	400	1	400	73.278	59922	886	1030	126.66	119.965	43.658	30.111	25.06	33.587	42.202	29.411	1.435	6.995	18.107	0.434	0.947	0.86	0	0.694	0.191	127.501	1.558	0.997
401	401	1	401	77.045	60074.1	1125	1463	159.576	143.783	51.894	32.901	22.804	37.847	45.277	33.242	1.362	7.05	22.635	0.534	0.901	0.769	0	0.555	0.231	87.919	1.613	0.996
402	402	1	402	76.511	60224.8	1162	1397	150.424	147.983	59.775	25.633	21.26	38.464	59.439	25.71	2.312	7.725	19.473	0.803	0.984	0.832	0	0.645	0.144	76.861	1.648	0.999
403	403	1	403	71.564	60372.8	2082	2619	213.832	196.354	75.007	50.32	34	51.487	62.073	56.08	1.107	9.737	21.962	0.614	0.918	0.795	0	0.572	0.217	44.798	1.804	0.999
404	404	1	404	73.16	60524.5	863	936	113.716	111.881	39.661	28.907	28	33.148	37	29.411	1.258	7.589	14.984	0.439	0.984	0.922	0	0.839	0.144	116.632	1.509	0.988
405	405	1	405	78.51	60669.5	1095	1317	153.204	147.275	56.045	34.184	26.683	37.339	52.555	34.176	1.538	7.147	21.435	0.679	0.961	0.831	0	0.586	0.176	87.231	1.587	0.996
406	406	1	406	76.202	60825.2	1149	1393	148.984	139.287	47.074	37.829	14	38.249	47.676	37.483	1.272	7.712	19.318	0.454	0.935	0.825	0	0.651	0.202	1.56	1.619	0.993
407	407	1	407	75.488	60976	1191	1372	150.98	148.395	61.4	24.788	22.361	38.941	60.729	24.352	2.494	7.888	19.139	0.801	0.983	0.868	0	0.657	0.146	17.906	1.655	0.998
408	408	1	408	72.42	61124.9	1775	1937	172.392	168.125	63.063	38.899	34.234	47.539	62.514	39.319	1.59	10.296	16.743	0.656	0.975	0.916	0	0.751	0.158	101.094	1.745	0.999
409	409	1	409	75.771	61275.1	662	702	97.836	98.615	36.878	25	24.739	29.032	29	25	1.16	6.766	14.459	0.432	1	0.943	0	0.869	0.125	27.406	1.624	0.965
410	410	1	410	70.382	61423.8	1996	2204	183.212	177.034	61.62	46.308	36.056	50.412	58.034	46.043	1.26	10.894	16.817	0.495	0.966	0.906	0	0.747	0.17	75.333	1.788	0.998
411	411	1	411	75.051	61576.2	1577	2150	186.048	174.125	65.253	41.307	28	44.81	60.017	40.608	1.478	8.476	21.949	0.695	0.936	0.733	0	0.573	0.201	12.561	1.71	0.999
412	412	1	412	71.937	61725.5	2999	3703	273.092	254.584	109	44.209	28.284	61.794	108.724	43.829	2.481	10.982	24.868	0.81	0.932	0.81	0	0.505	0.205	148.355	1.575	0.984
413	413	1	413	79.431	61871.5	2182	2865	260.904	207.024	76.577	52.027	33.106	52.709	71.701	52.469	1.367	8.363	31.197	0.577	0.793	0.762	0	0.403	0.305	151.547	1.628	0.999
414	414	1	414	75.981	62024.6	589	636	99.888	100.192	42.438	17.947	18.439	27.385	41.773	17.692	2.361	5.897	16.94	0.788	1	0.926	0	0.742	0.107	142.666	1.488	0.993
415	415	1	415	71.859	62171.4	1966	2232	183.924	177.073	64.195	45.063	36.878	50.032	57.009	46.4	1.229	10.689	17.207	0.492	0.963	0.881	0	0.73	0.174	157.222	1.609	0.995
416	416	1	416	75.871	62323.9	1380	1563	147.188	146.426	54.12	34.451	30.265	41.917	53.451	34.482	1.55	9.376	15.699	0.636	0.995	0.883	0	0.8	0.116	163.737	1.704	0.999
417	417	1	417	74.298	62475.2	616	653	99.104	99.525	42.579	21.771	20.591	28.006	39.661	23.324	1.7	6.216	15.944	0.705	1	0.943	0	0.788	0.113	15.574	1.505	0.991
418	418	1	418	74.456	62621.7	908	1008	119.96	117.118	43.081	32.083	28.636	34.001	38.013	34	1.118	7.569	15.848	0.416	0.976	0.901	0	0.793	0.156	106.524	1.573	0.994
419	419	1	419	78.462	62774.1	3170	4102	275.744	240.904	89.051	53.651	38.053	63.531	85.703	54.083	1.585	11.496	23.986	0.692	0.874	0.773	0	0.524	0.251	72.889	1.624	0.995
420	420	1	420	75.895	62924	607	636	95.64	95.043	39.115	20.409	20	27.8	39.115	21.024	1.861	6.347	15.069	0.692	0.994	0.954	0	0.834	0.12	172.715	1.496	0.989
421	421	1	421	76.77	63072.6	1761	1888	171.08	170.788	72.111	37.306	36.056	47.352	68.029	37.014	1.838	10.293	16.62	0.722	0.998	0.933	0	0.756	0.098	107.359	1.548	0.993
422	422	1	422	76.272	63225	1185	1316	137.152	133.18	48.26	36	30	38.843	47.202	36.401	1.297	8.64	15.874	0.528	0.971	0.9	0	0.792	0.164	78.548	1.613	0.996
423	423	1	423	76.1	63375.5	736	922	129.312	117.374	47.011	24.751	22	30.612	41	26	1.577	5.692	22.72	0.602	0.908	0.798	0	0.553	0.225	76.31	1.575	0.994
424	424	1	424	70.688	63522.2	1761	2289	191.908	181.678	64.9	50.818	23.409	47.352	56.569	51.624	1.096	9.176	20.914	0.552	0.947	0.769	0	0.601	0.191	174.154	1.74	0.999
425	425	1	425	75.5	63675.9	965	1057	124.436	122.429	45.804	28.08	24.166	35.052	45.88	28.16	1.629	7.755	16.046	0.637	0.984	0.913	0	0.783	0.144	26.199	1.588	0.997
426	426	1	426	77.556	63825.2	1752	1930	180.532	179.729	76.368	36.9	31.623	47.23	69.642	36.401	1.913	9.705	18.603	0.74	0.996	0.908	0	0.676	0.113	143.163	1.733	0.998
427	427	1	427	73.287	63977.4	1725	1966	169.028	168.729	63.253	44.926	39.294	46.865	52.393	44.147	1.187	10.205	16.563	0.453	0.998	0.877	0	0.759	0.099	153.47	1.718	0.998
428	428	1	428	74.772	64121.6	3257	4232	280.192	249.682	94.752	61.753	23.324	64.397	85.44	61.685	1.385	11.624	24.104	0.647	0.891	0.77	0	0.521	0.238	126.564	1.582	0.987
429	429	1	429	72.06	64270.2	2707	3190	223.712	212.14	75.69	58.158	39.294	58.708	64	62	1.032	12.1	18.488	0.563	0.948	0.849	0	0.68	0.19	30.202	1.717	0.997
430	430	1	430	73.551	64423.2	1309	1428	144.964	140.72	55.218	33.566	30	40.825	54.562	33.541	1.627	9.03	16.054	0.651	0.971	0.917	0	0.783	0.164	53.721	1.691	0.997
431	431	1	431	77.117	64581.4	927	1180	143.596	142.211	48.26	40	25.456	34.355	46	40	1.15	6.456	22.244	0.366	0.99	0.786	0	0.565	0.13	103.546	1.561	0.991
432	432	1	432	73.223	64723.9	1091	1267	139.148	131.584	46.861	35	30	37.271	43	35	1.229	7.841	17.747	0.44	0.946	0.861	0	0.708	0.192	78.699	1.629	0.996
433	433	1	433	73.389	64877.5	1321	1431	148.884	146.923	58.258	30.047	27.785	41.012	58.138	29.732	1.955	8.873	16.78	0.719	0.987	0.923	0	0.749	0.138	136.717	1.648	0.998
434	434	1	434	73.753	65027.2	1363	1808	190.068	153.114	52.469	43.537	22.804	41.658	48.021	44.418	1.081	7.171	26.505	0.515	0.806	0.754	0	0.474	0.297	161.959	1.664	0.998
435	435	1	435	76.232	65169.1	2187	2794	237.824	209.423	84.599	44.212	26.833	52.769	83.487	44.102	1.893	9.196	25.862	0.714	0.881	0.783	0	0.486	0.246	57.233	1.654	0.997
436	436	1	436	73.675	65324.2	1663	1911	168.072	158.909	57.035	43.748	37.577	46.015	53.666	43.382	1.237	9.895	16.986	0.454	0.945	0.87	0	0.74	0.192	83.495	1.725	0.999
437	437	1	437	67.022	65473.2	2059	2631	234.204	215.757	91.679	35.731	30.594	51.202	90.554	35.228	2.571	8.791	26.64	0.819	0.921	0.783	0	0.472	0.214	14.042	1.631	0.996
438	438	1	438	75.034	65624.9	1424	1854	184.252	169.208	70.007	35.838	22	42.58	60.605	38.419	1.577	7.729	23.84	0.743	0.918	0.768	0	0.527	0.217	139.832	1.518	0.993
439	439	1	439	75.686	65774.3	1467	1589	155.656	153.273	59.908	34.739	34.059	43.219	58	35	1.657	9.425	16.516	0.629	0.985	0.923	0	0.761	0.142	93.69	1.685	0.996
440	440	1	440	74.563	65924.3	1607	2031	185.792	170.034	68.007	44.406	30.463	45.234	56	45	1.244	8.649	21.48	0.612	0.915	0.791	0	0.585	0.219	51.333	1.722	0.998
441	441	1	441	75.104	66078.3	843	918	113.616	113.802	44.721	25.522	25.06	32.762	44.418	25.554	1.738	7.42	15.313	0.591	1	0.918	0	0.821	0.098	64.49	1.557	0.997
442	442	1	442	73.322	66225.4	1675	1937	174.744	162.656	62.201	40.161	34	46.181	57.489	41	1.402	9.585	18.23	0.624	0.931	0.865	0	0.689	0.206	119.612	1.724	0.998
443	443	1	443	75.086	66380.9	1027	1238	142.94	138.374	56.08	28	28	36.161	56	28	2	7.185	19.895	0.705	0.968	0.83	0	0.632	0.168	87.489	1.664	0.995
444	444	1	444	77.391	66524.5	1110	1310	141.728	139.394	49.041	36.819	30.265	37.594	42.72	37.643	1.135	7.832	18.096	0.47	0.984	0.847	0	0.694	0.144	106.532	1.596	0.995
445	445	1	445	69.804	66669	1955	2586	223.056	197.803	73.736	53.134	26	49.892	65.765	55.946	1.175	8.765	25.45	0.539	0.887	0.756	0	0.494	0.241	83.801	1.612	0.995
446	446	1	446	76.75	66816.8	2203	3012	249.1	204.522	70.576	57.257	12.649	52.962	68.007	57.567	1.181	8.844	28.167	0.421	0.821	0.731	0	0.446	0.287	88.686	1.628	0.997
447	447	1	447	72.719	66981.1	2636	3518	281.788	253.808	111.14	40.151	38.21	57.933	110.639	40.311	2.745	9.355	30.123	0.803	0.901	0.749	0	0.417	0.231	122.164	1.586	0.994
448	448	1	448	81.976	67131.8	3394	5049	326.308	288.466	117.597	60.935	14	65.737	113.952	60.877	1.872	10.401	31.372	0.772	0.884	0.672	0	0.401	0.243	29.409	1.561	0.992
449	449	1	449	83.425	67268.9	2262	3028	238.608	225.55	86.833	47.58	40.497	53.666	85.802	47.802	1.795	9.48	25.17	0.732	0.945	0.747	0	0.499	0.193	153.138	1.558	0.991
450	450	1	450	80.454	67428.8	2264	2631	213.12	209.701	85.586	38.548	36.77	53.69	84.309	39	2.162	10.623	20.062	0.764	0.984	0.861	0	0.626	0.144	21.692	1.633	0.997
451	451	1	451	78.622	67574.3	1461	1689	186.22	182.68	77	33	20.591	43.13	77	33	2.333	7.846	23.736	0.715	0.981	0.865	0	0.529	0.149	100.021	1.499	0.986
452	452	1	452	76.382	67724.3	2078	2993	232.592	215.197	85.329	46.061	26.833	51.437	83.385	46.174	1.806	8.934	26.034	0.73	0.925	0.694	0	0.483	0.211	169.936	1.608	0.998
453	453	1	453	73.868	67875.6	917	960	134.116	135.807	60.828	21	21.541	34.17	60	21	2.857	6.837	19.615	0.812	1	0.955	0	0.641	0.137	171.206	1.634	0.993
454	454	1	454	77.699	68023.1	1521	1796	168.828	164.198	61.205	39.418	28.071	44.007	61.074	39.051	1.564	9.009	18.74	0.543	0.973	0.847	1	0.671	0.162	158.939	1.704	0.998
455	455	1	455	83.69	68177	2938	3307	257.74	251.437	112.089	42	42.755	61.162	108	42	2.571	11.399	22.611	0.765	0.976	0.888	0	0.556	0.157	14.753	1.692	0.995
456	456	1	456	87.734	68320.6	1416	2201	207.104	195.096	73.98	46.819	8.246	42.461	71.176	48.332	1.473	6.837	30.291	0.647	0.942	0.643	0	0.415	0.196	175.462	1.513	0.996
457	457	1	457	73.226	68475.1	2185	2339	181.644	181.648	65.947	44.617	44	52.745	59.211	44.181	1.34	12.029	15.1	0.443	1	0.934	0	0.832	0.06	71.123	1.812	0.999
458	458	1	458	74.901	68633.2	1044	1367	150.908	145.962	57.079	34.178	26.833	36.459	56.515	33.956	1.664	6.918	21.813	0.604	0.967	0.764	0	0.576	0.169	115.143	1.617	0.999
459	459	1	459	52.556	68774.5	2017	3476	304.74	293.263	132.966	39.872	32.062	50.677	133.015	40.311	3.3	6.619	46.042	0.871	0.962	0.58	0	0.273	0.174	16.453	1.608	0.998
460	460	1	460	75.419	68927.6	1885	2510	211.552	198.249	78.721	36.461	30.529	48.99	73.437	36.222	2.027	8.91	23.742	0.765	0.937	0.751	0	0.529	0.2	170.213	1.574	0.994
461	461	1	461	79.232	69075	1842	2142	190.496	174.589	63.953	42.515	34.928	48.428	62.682	42.438	1.477	9.669	19.701	0.603	0.916	0.86	0	0.638	0.218	131.39	1.753	0.999
462	462	1	462	74.553	69225.2	1633	1808	162.684	160.363	61.465	37.295	33.941	45.598	54.452	37.336	1.458	10.038	16.207	0.598	0.986	0.903	0	0.775	0.14	98.916	1.71	0.998
463	463	1	463	77.667	69369.6	2727	3181	223.64	220.978	87.207	43.911	31.305	58.925	87.207	44.688	1.951	12.194	18.341	0.748	0.988	0.857	0	0.685	0.135	137.832	1.545	0.977
464	464	1	464	77.698	69524.4	607	717	113.16	100.558	39.395	24.671	19.799	27.8	36.056	25.02	1.441	5.364	21.096	0.655	0.889	0.847	0	0.596	0.24	156.125	1.514	0.993
465	465	1	465	77.396	69671.2	1839	2311	199.32	183.188	71.805	44.729	11.662	48.389	59.615	44.385	1.343	9.226	21.603	0.541	0.919	0.796	0	0.582	0.216	100.852	1.598	0.995
466	466	1	466	74.897	69824.8	892	1024	123.624	121.365	46.4	29.807	26.907	33.701	38	30	1.267	7.215	17.133	0.499	0.982	0.871	0	0.733	0.148	117.919	1.625	0.992
467	467	1	467	73.576	69978.6	1488	1628	153.66	151.651	57.689	40.305	35.44	43.527	49	44	1.114	9.684	15.868	0.516	0.987	0.914	0	0.792	0.138	128.852	1.694	0.998
468	468	1	468	76.493	70125.5	2928	3798	262.9	233.753	89.872	58.217	42	61.058	73.98	59.841	1.236	11.137	23.605	0.614	0.889	0.771	0	0.532	0.24	64.039	1.619	0.992
469	469	1	469	74.757	70275.1	2209	2524	204.196	195.853	81.841	42.947	38.053	53.034	69.721	50.636	1.377	10.818	18.876	0.697	0.959	0.875	0	0.666	0.178	67.851	1.65	0.997
470	470	1	470	73.107	70425.5	1328	1553	152.648	148.372	55.606	39.727	32	41.12	49.82	39.623	1.257	8.7	17.546	0.533	0.972	0.855	0	0.716	0.162	139.476	1.65	0.997
471	471	1	471	70.338	70576.9	2473	2712	199.548	191.304	64.382	55.051	46.861	56.113	60.828	55.172	1.102	12.393	16.102	0.234	0.959	0.912	0	0.78	0.179	34.152	1.664	0.996
472	472	1	472	75.086	70724.8	1045	1125	126.432	125.787	48.549	27.73	26.683	36.477	47.539	27.857	1.707	8.265	15.297	0.668	0.995	0.929	0	0.822	0.116	155.801	1.584	0.992
473	473	1	473	74.978	70873.8	2309	2693	205.18	196.065	68.015	52.553	38.626	54.221	59.211	53.339	1.11	11.254	18.232	0.45	0.956	0.857	0	0.689	0.182	86.258	1.828	1
474	474	1	474	75.85	71024.4	1677	1816	159.448	157.157	57.315	41.403	39.85	46.208	52.24	41.195	1.268	10.518	15.16	0.479	0.986	0.923	0	0.829	0.14	151.262	1.721	0.999
475	475	1	475	73.806	71172.8	1685	2078	193.376	181.152	74.733	36.379	10.77	46.319	74.545	36.222	2.058	8.714	22.192	0.693	0.937	0.811	0	0.566	0.201	101.458	1.544	0.99
476	476	1	476	81.105	71326.5	1202	1652	173.76	158.682	53.852	46.174	26.907	39.121	50.596	47.127	1.074	6.918	25.119	0.422	0.913	0.728	0	0.5	0.221	49.541	1.623	0.997
477	477	1	477	80.562	71477.9	1374	1687	183.112	172.919	73.553	32	7.211	41.826	73	32	2.281	7.504	24.403	0.754	0.944	0.814	0	0.515	0.194	4.815	1.509	0.992
478	478	1	478	73.594	71626.3	1458	1852	173.86	163.648	58.6	39.014	30	43.086	55.227	39.115	1.412	8.386	20.732	0.584	0.941	0.787	0	0.606	0.196	167.277	1.68	0.998
479	479	1	479	76.153	71767.6	3103	3634	254.204	241.371	90.758	55.832	47.539	62.856	91.093	55.66	1.637	12.207	20.825	0.531	0.95	0.854	0	0.603	0.188	104.358	1.62	0.994
480	480	1	480	73.546	71924.4	551	583	87.928	88.228	32.802	21.102	20.396	26.487	31.78	21.587	1.472	6.266	14.031	0.594	1	0.945	0	0.896	0.109	112.409	1.562	0.962
481	481	1	481	74.527	72072.6	826	916	112.804	112.015	43.186	26.888	24.083	32.43	38.275	27.514	1.391	7.322	15.405	0.592	0.993	0.902	0	0.816	0.123	151.365	1.541	0.991
482	482	1	482	75.461	72221.4	897	1275	148.528	140.078	47.424	41.021	17.088	33.795	43.29	42.297	1.023	6.039	24.594	0.573	0.943	0.704	0	0.511	0.195	101.828	1.54	0.991
483	483	1	483	71.678	72377.2	1729	2599	237.496	190.031	66.851	52.986	28.425	46.919	60.729	53.451	1.136	7.28	32.623	0.536	0.8	0.665	0	0.385	0.301	60.022	1.743	0.998
484	484	1	484	70.108	72520.3	968	1239	148.072	144.303	50.804	38.548	25.06	35.107	46.573	41.231	1.13	6.537	22.65	0.585	0.975	0.781	0	0.555	0.159	4.782	1.586	0.999
485	485	1	485	70.094	72676.6	3431	4404	308.816	284.326	121.495	41.479	33.526	66.095	118.828	41.725	2.848	11.11	27.796	0.842	0.921	0.779	0	0.452	0.215	45.965	1.652	0.998
486	486	1	486	70.684	72822.3	981	1180	138.492	131.644	50.22	27.462	23.324	35.342	50.21	27.586	1.82	7.083	19.552	0.718	0.951	0.831	0	0.643	0.187	43.598	1.602	0.995
487	487	1	487	78.687	72979.6	1006	1474	177.068	167.994	74.041	30	20	35.789	71	30	2.367	5.681	31.166	0.822	0.949	0.682	0	0.403	0.189	71.919	1.5	0.974
488	488	1	488	72.169	73124.4	1847	1954	172.42	173.433	72.25	37.417	36.497	48.494	71.701	37.537	1.91	10.712	16.096	0.677	1	0.945	0	0.781	0.119	45.793	1.757	0.999
489	489	1	489	74.884	73274.8	528	614	99.76	96.775	39	19.596	18.868	25.928	38.328	19.105	2.006	5.293	18.849	0.726	0.97	0.86	0	0.667	0.165	165.624	1.457	0.988
490	490	1	490	74.406	73425.1	621	643	91.064	91.301	34.713	22.749	22.804	28.119	33.541	22.361	1.5	6.819	13.354	0.589	1	0.966	0	0.941	0.104	51.626	1.609	0.966
491	491	1	491	73.045	73578	2859	3191	218.08	205.004	70.406	58.614	46.043	60.334	63.655	59.414	1.071	13.11	16.635	0.447	0.94	0.896	0	0.755	0.198	125.375	1.604	0.993
492	492	1	492	75.25	73726.3	1045	1147	129.212	129.365	47.074	29.701	26	36.477	46.098	30.067	1.533	8.087	15.977	0.657	1	0.911	0	0.787	0.093	172.848	1.68	0.991
493	493	1	493	75.582	73878.2	1093	1383	155.912	144.387	57.428	30.606	26	37.305	56.727	30.48	1.861	7.01	22.24	0.725	0.926	0.79	0	0.565	0.21	122.208	1.6	0.996
494	494	1	494	74.439	74022.7	1924	2008	167.488	167.135	57.315	44.525	42.19	49.495	57.079	45.044	1.267	11.487	14.58	0.395	0.998	0.958	0	0.862	0.101	161.735	1.774	0.999
495	495	1	495	75.425	74173.9	1071	1099	118.748	118.514	42.202	31.215	30.529	36.927	41.593	31.305	1.329	9.019	13.166	0.51	0.998	0.975	0	0.954	0.1	120.495	1.581	0.992
496	496	1	496	75.146	74320.2	1532	1921	180.916	169.639	69.231	41.248	16.971	44.166	56.824	46.53	1.221	8.468	21.365	0.688	0.938	0.798	0	0.588	0.2	87.442	1.538	0.994
497	497	1	497	74.826	74472.2	1830	2203	190.696	183.333	70.605	38.974	30	48.27	62.968	40.608	1.551	9.596	19.872	0.683	0.961	0.831	0	0.632	0.176	22.051	1.758	0.998
498	498	1	498	72.739	74624.6	1038	1123	144.28	143.757	64.56	23.406	22.804	36.354	63.127	24.083	2.621	7.194	20.055	0.814	0.996	0.924	0	0.627	0.11	12.072	1.666	0.994
499	499	1	499	74.243	74775.3	563	585	84.464	85.371	29.682	23.523	24	26.774	27	24	1.125	6.666	12.672	0.403	1	0.962	0	0.992	0.133	11.463	1.56	0.965
500	500	1	500	76.757	74925	1179	1248	134.144	134.117	53.6	30.909	28.425	38.745	52.479	31.385	1.672	8.789	15.263	0.693	1	0.945	0	0.823	0.075	73.637	1.646	0.998
501	501	1	501	74.63	75075.3	880	958	113.716	112.259	39.294	30.827	27.203	33.473	34.785	32.894	1.057	7.739	14.695	0.433	0.987	0.919	0	0.855	0.137	102.444	1.558	0.994
502	502	1	502	75.935	75229.1	2592	3965	282.644	245.73	91.586	52.333	41.037	57.448	83	53	1.566	9.171	30.821	0.694	0.869	0.654	0	0.408	0.254	91.128	1.672	0.999
503	503	1	503	69.717	75376	2780	3772	252.564	239.471	91.241	56.597	23.409	59.495	91.351	56.223	1.625	11.007	22.946	0.717	0.948	0.737	0	0.548	0.19	164.392	1.696	0.998
504	504	1	504	66.369	75532.4	2693	3470	266.948	256.481	108.931	52.11	34.928	58.556	109.343	52.498	2.083	10.088	26.462	0.754	0.961	0.776	0	0.475	0.176	131.272	1.542	0.984
505	505	1	505	75.194	75675.1	613	696	98.748	96.434	34.132	24.731	20.881	27.937	33.541	24.515	1.368	6.208	15.907	0.546	0.977	0.881	0	0.79	0.156	86.821	1.502	0.991
506	506	1	506	85.71	75827	1156	1899	210.24	197.128	86.954	32.616	6.325	38.365	86.608	32.757	2.644	5.498	38.236	0.755	0.938	0.609	0	0.329	0.2	61.635	1.48	0.995
507	507	1	507	74.475	75976.2	2220	3147	241.26	217.823	85.094	47.318	33.106	53.166	81.099	48.094	1.686	9.202	26.219	0.724	0.903	0.705	0	0.479	0.229	83.221	1.626	0.998
508	508	1	508	72.909	76123	766	954	125.876	122.563	47.854	28.343	18	31.23	43.417	27.893	1.557	6.085	20.685	0.738	0.974	0.803	0	0.608	0.16	93.731	1.584	0.993
509	509	1	509	76.531	76274.7	868	1015	122.74	113.88	38.288	33.483	24.331	33.244	36.674	33.377	1.099	7.072	17.356	0.42	0.928	0.855	0	0.724	0.209	69.381	1.557	0.997
510	510	1	510	79.697	76426.8	745	887	115.384	114.286	42.19	30.216	22.627	30.799	38.328	31.257	1.226	6.457	17.87	0.513	0.99	0.84	0	0.703	0.13	35.785	1.501	0.995
511	511	1	511	74.946	76573.9	723	796	109.14	108.953	43.681	22.776	21.26	30.341	43	23	1.87	6.625	16.475	0.709	0.998	0.908	0	0.763	0.098	171.326	1.562	0.989
512	512	1	512	76.424	76726.5	1024	1162	129.568	127.426	49.396	30.757	24.083	36.108	48.415	30.61	1.582	7.903	16.394	0.677	0.983	0.881	0	0.767	0.145	40.066	1.573	0.995
513	513	1	513	77.189	76874.3	1234	1365	142.512	140.692	52.887	36.539	30.463	39.638	44.011	41.231	1.067	8.659	16.458	0.583	0.987	0.904	0	0.764	0.137	162.445	1.627	0.996
514	514	1	514	70.322	77020.2	1749	2258	205.336	188.279	73.736	38.995	20	47.19	73.926	39.395	1.877	8.518	24.107	0.764	0.917	0.775	0	0.521	0.218	68.799	1.58	0.994
515	515	1	515	77.74	77177.5	1086	1151	135.784	136.581	56.303	27.438	25.06	37.185	54.083	27.074	1.998	7.998	16.977	0.742	1	0.944	0	0.74	0.119	12.926	1.676	0.994
516	516	1	516	67.834	77322	2592	3068	232.208	221.888	88.284	47.886	42.19	57.448	86.145	48.094	1.791	11.162	20.803	0.62	0.956	0.845	0	0.604	0.182	4.194	1.702	0.998
517	517	1	517	76.161	77473.2	1039	1140	132.776	132.938	53.852	25.496	25.298	36.372	52.038	25.02	2.08	7.825	16.968	0.718	1	0.911	0	0.741	0.094	175.964	1.66	0.994
518	518	1	518	74.16	77624	1866	2186	183.696	171.366	63.6	44.995	34.525	48.743	57.706	44.407	1.299	10.158	18.084	0.526	0.933	0.854	0	0.695	0.204	57.627	1.762	0.999
519	519	1	519	78.361	77768.4	1040	1308	160.916	145.549	55.154	37.177	18.111	36.389	50.16	37.121	1.351	6.463	24.898	0.658	0.905	0.795	0	0.505	0.228	112.672	1.578	0.993
520	520	1	520	78.01	77920.9	1216	1500	155.328	151.165	59.034	36.2	24.739	39.348	54.083	39.051	1.385	7.829	19.841	0.698	0.973	0.811	0	0.633	0.161	113.393	1.623	0.997
521	521	1	521	77.754	78077.5	559	705	113.588	109.281	44.654	20.135	12	26.678	43.829	20.125	2.178	4.921	23.081	0.773	0.962	0.793	0	0.544	0.175	69.257	1.47	0.995
522	522	1	522	74.495	78221.5	2510	2923	226.092	220.002	92.477	41.502	39.294	56.532	92.477	41.785	2.213	11.102	20.366	0.768	0.973	0.859	0	0.617	0.161	75.071	1.694	0.997
523	523	1	523	76.764	78373.3	1521	1815	164.836	154.538	53.6	44.491	35.384	44.007	47.424	47.424	1	9.227	17.864	0.35	0.938	0.838	0	0.703	0.2	16.314	1.692	0.998
524	524	1	524	74.257	78524.8	2064	2441	200.532	183.823	70.406	44.941	37.736	51.264	64.514	46.819	1.378	10.293	19.483	0.584	0.917	0.846	0	0.645	0.218	98.255	1.603	0.996
525	525	1	525	73.699	78672.5	2017	2408	196.056	186.165	72.622	43.07	25.612	50.677	70.803	42.202	1.678	10.288	19.057	0.705	0.95	0.838	0	0.659	0.188	47.211	1.776	0.999
526	526	1	526	73.492	78819.8	1166	1445	151.764	143.756	52.431	36.22	30	38.53	52.355	36.715	1.426	7.683	19.753	0.468	0.947	0.807	0	0.636	0.191	56.435	1.612	0.996
527	527	1	527	76.484	78970.1	744	1000	138.236	131.866	51	26	18	30.778	51	26	1.962	5.382	25.684	0.78	0.954	0.744	0	0.489	0.184	171.127	1.565	0.989
528	528	1	528	73.663	79127.8	1010	1168	142.184	140.31	60.141	23.808	21.26	35.86	59.405	24.207	2.454	7.103	20.016	0.79	0.987	0.865	0	0.628	0.138	139.503	1.579	0.992
529	529	1	529	72.96	79275.7	1077	1239	135.812	130.21	46.519	34	30	37.031	43	34	1.265	7.93	17.126	0.37	0.959	0.869	0	0.734	0.179	175.835	1.629	0.997
530	530	1	530	74.413	79422.5	1979	2675	222.172	204.198	81.633	49.375	22.361	50.197	65.192	58.523	1.114	8.908	24.942	0.636	0.919	0.74	0	0.504	0.216	113.257	1.595	0.995
531	531	1	531	73.703	79577.5	2047	2841	234.716	213.479	86.954	48.471	31.241	51.052	84.865	48.795	1.739	8.721	26.913	0.706	0.91	0.721	0	0.467	0.224	42.092	1.629	0.997
532	532	1	532	71.35	79717.2	2234	3019	255.444	243.566	110.454	37.155	33.941	53.333	109.659	37.162	2.951	8.746	29.208	0.83	0.954	0.74	0	0.43	0.184	113.639	1.641	0.998
533	533	1	533	75.306	79874.5	689	710	96.752	97.529	38.588	23.744	24.083	29.619	36.77	24.042	1.529	7.121	13.586	0.615	1	0.97	0	0.925	0.126	146.91	1.536	0.99
534	534	1	534	75.764	80025.9	1624	1942	189.812	176.974	72.567	32.768	10.77	45.472	71.028	33.015	2.151	8.556	22.185	0.771	0.932	0.836	0	0.566	0.205	3.964	1.559	0.991
535	535	1	535	76.968	80175	1163	1433	160.36	148.306	60.729	32.91	24.083	38.481	58	34	1.706	7.252	22.111	0.709	0.925	0.812	0	0.568	0.211	162.47	1.614	0.996
536	536	1	536	74.878	80326.4	568	630	97.864	98.885	39.217	20.829	18.974	26.892	39.051	20.616	1.894	5.804	16.862	0.692	1	0.902	0	0.745	0.132	78.591	1.481	0.994
537	537	1	537	76.073	80475.4	2143	2366	192.064	184.883	73.573	40.418	37.202	52.236	66.287	41.881	1.583	11.158	17.214	0.676	0.963	0.906	0	0.73	0.174	139.581	1.634	0.996
538	538	1	538	75.615	80624.1	702	756	105.448	106.122	43.417	24.679	22.361	29.897	34	30	1.133	6.657	15.839	0.678	1	0.929	0	0.793	0.121	37.133	1.546	0.99
539	539	1	539	71.54	80775.4	580	841	139.048	131.061	59.076	18.853	10	27.175	59.641	18.601	3.206	4.171	33.335	0.874	0.943	0.69	0	0.377	0.195	128.204	1.432	0.996
540	540	1	540	73.923	80924.5	1427	1942	185.592	167.288	57.454	48.059	26.907	42.625	55.362	48.083	1.151	7.689	24.138	0.576	0.901	0.735	0	0.521	0.23	147.952	1.681	0.998
541	541	1	541	73.838	81073.2	602	732	116.068	115.579	50.596	19.714	8.485	27.686	51.196	19.647	2.606	5.187	22.378	0.809	0.996	0.822	0	0.562	0.112	107.414	1.493	0.995
542	542	1	542	78.433	81226.1	2104	2669	231.324	216.758	93.771	38.775	26.683	51.758	92.027	38.275	2.404	9.095	25.433	0.82	0.937	0.788	0	0.494	0.2	172.874	1.614	0.997
543	543	1	543	73.739	81378.9	1063	1285	150.752	145.005	60.959	25.938	22	36.789	61.612	25.807	2.387	7.051	21.379	0.778	0.962	0.827	0	0.588	0.175	147.266	1.589	0.995
544	544	1	544	72.556	81522.6	968	1389	165.492	152.074	60.308	34.522	10	35.107	58.181	34.015	1.71	5.849	28.293	0.777	0.919	0.697	0	0.444	0.216	138.806	1.559	0.997
545	545	1	545	75.799	81675.2	1017	1161	138.392	134.815	56.089	26.644	19.698	35.985	54.626	26	2.101	7.349	18.832	0.766	0.974	0.876	0	0.667	0.159	103.985	1.608	0.999
546	546	1	546	72.791	81824	842	901	112.148	111.546	41.869	28.06	24.739	32.742	41.869	27.659	1.514	7.508	14.937	0.619	0.995	0.935	0	0.841	0.117	46.066	1.546	0.994
547	547	1	547	78.391	81975.3	1566	1888	172.42	163.672	57.567	41.319	33.106	44.653	54.424	40.497	1.344	9.082	18.984	0.6	0.949	0.829	0	0.662	0.189	2.962	1.704	0.998
548	548	1	548	75.745	82127.8	1215	1300	144.964	143.537	59.034	30.209	28.636	39.332	58.31	30.083	1.938	8.381	17.296	0.687	0.99	0.935	0	0.727	0.13	58.717	1.62	0.997
549	549	1	549	74.217	82272.8	534	610	90.28	89.966	32.696	23.911	20.1	26.075	29.12	23.77	1.225	5.915	15.263	0.487	0.997	0.875	0	0.823	0.109	93.58	1.558	0.966
550	550	1	550	77.338	82425.3	1437	1617	161.144	157.496	63.127	30.257	27.857	42.774	59.942	30.414	1.971	8.917	18.071	0.737	0.977	0.889	0	0.695	0.155	62.535	1.678	0.998
551	551	1	551	75.734	82575.5	1493	1619	154.672	145.072	53.339	38.918	34.059	43.6	49.254	41.195	1.196	9.653	16.024	0.532	0.938	0.922	0	0.784	0.2	28.781	1.686	0.998
552	552	1	552	75.914	82726	2186	2514	197.98	191.159	75.213	47.676	39.699	52.757	65.552	48.104	1.363	11.042	17.931	0.644	0.966	0.87	0	0.701	0.171	137.344	1.814	0.999
553	553	1	553	72.116	82868.8	1720	1912	170.624	164.631	60.836	40.446	35.384	46.797	60.44	40.46	1.494	10.081	16.926	0.509	0.965	0.9	0	0.742	0.171	56.521	1.725	0.998
554	554	1	554	76.096	83025.3	573	619	87.6	87.804	29.614	25.263	24.083	27.01	28.844	25.239	1.143	6.541	13.392	0.346	1	0.926	0	0.938	0.103	149.282	1.575	0.966
555	555	1	555	77.026	83176.3	1969	2263	188.7	182.421	69.231	38	34.176	50.07	68	38	1.789	10.435	18.084	0.672	0.967	0.87	0	0.695	0.169	179.856	1.585	0.994
556	556	1	556	72.405	83327.4	1458	1652	160.488	157.75	63.506	34.585	32.249	43.086	59.54	35.355	1.684	9.085	17.666	0.725	0.983	0.883	0	0.711	0.145	164.415	1.68	0.998
557	557	1	557	74.946	83480.3	1881	2483	224.196	209.273	90.427	40.419	28.636	48.938	90.028	40.46	2.225	8.39	26.722	0.799	0.933	0.758	0	0.47	0.204	127.514	1.604	0.997
558	558	1	558	69.849	83626.5	2091	2836	237.34	224.706	89.554	47.534	28.284	51.598	77.233	50.16	1.54	8.81	26.939	0.748	0.947	0.737	0	0.466	0.191	167.034	1.619	0.996
559	559	1	559	75.798	83774.9	2132	2647	215.928	196.105	75.133	47.398	38.21	52.101	73.553	47.265	1.556	9.874	21.869	0.588	0.908	0.805	0	0.575	0.225	7.602	1.636	0.998
560	560	1	560	73.655	83923.4	2208	2718	246.648	233.602	105.262	36.493	30.463	53.022	105.437	35.805	2.945	8.952	27.552	0.841	0.947	0.812	0	0.456	0.191	125.187	1.547	0.991
561	561	1	561	80.59	84071.7	3090	3682	241.06	232.169	88.057	60.143	46.69	62.724	81.688	61.847	1.321	12.818	18.806	0.597	0.963	0.839	0	0.668	0.174	158.427	1.731	0.999
562	562	1	562	76.239	84224.8	1385	1922	215.144	201.074	92.779	28.668	8.485	41.993	92.049	29.017	3.172	6.438	33.42	0.825	0.935	0.721	0	0.376	0.203	88.65	1.575	0.986
563	563	1	563	76.15	84372.4	1344	1689	191.052	174.397	76.059	26.918	19.698	41.367	75.802	26.926	2.815	7.035	27.158	0.831	0.913	0.796	0	0.463	0.221	122.952	1.478	0.987
564	564	1	564	75.619	84527.6	1864	2281	198.864	188.279	75.822	34.993	29.53	48.717	74.431	34.986	2.127	9.373	21.216	0.775	0.947	0.817	0	0.592	0.191	57.999	1.598	0.995
565	565	1	565	74.679	84676.2	705	782	118.82	118.534	49.254	19	20	29.961	49	19	2.579	5.933	20.026	0.746	0.998	0.902	0	0.628	0.103	177.422	1.527	0.992
566	566	1	566	71.904	84821.8	2265	2674	208.928	204.585	80.212	42.123	32.249	53.702	77.987	41.869	1.863	10.841	19.272	0.74	0.979	0.847	0	0.652	0.152	55.003	1.553	0.989
567	567	1	567	71.824	84975.1	1811	2408	211.024	181.196	63.789	47.415	27.857	48.019	57.385	48.166	1.191	8.582	24.589	0.587	0.859	0.752	0	0.511	0.262	159.222	1.757	0.998
568	568	1	568	71.353	85125.8	598	682	100.772	98.786	34.205	25.95	21.26	27.593	34.655	26.173	1.324	5.934	16.982	0.448	0.98	0.877	0	0.74	0.15	130.449	1.506	0.989
569	569	1	569	73.958	85274.9	1858	2015	175.3	171.244	66.648	33.994	30.529	48.638	65.253	34.205	1.908	10.599	16.539	0.709	0.977	0.922	0	0.76	0.155	108.467	1.764	0.998
570	570	1	570	74.765	85425.7	517	615	94.4	90.601	33.941	21.127	18	25.657	30.676	21.19	1.448	5.477	17.237	0.615	0.96	0.841	0	0.729	0.177	154.713	1.538	0.966
571	571	1	571	76.546	85571.7	1230	1300	142.868	143.221	58.138	26.87	28.284	39.574	57.983	26.87	2.158	8.609	16.595	0.702	1	0.946	0	0.757	0.104	132.121	1.627	0.997
572	572	1	572	76.693	85716.6	3069	4167	288.132	258.112	98.27	67.525	34.525	62.511	81.492	75.664	1.077	10.651	27.051	0.528	0.896	0.737	0	0.465	0.235	1.412	1.62	0.995
573	573	1	573	78.436	85870.7	984	1084	127.672	126.23	47.434	30.073	26.907	35.396	47.011	30	1.567	7.707	16.565	0.584	0.989	0.908	0	0.759	0.134	121.269	1.568	0.992
574	574	1	574	75.842	86027.9	1480	1683	159.02	154.101	58.31	41.908	34.525	43.41	45.188	42.953	1.052	9.307	17.086	0.477	0.969	0.879	0	0.735	0.166	26.983	1.686	0.998
575	575	1	575	75.109	86174.6	914	990	121.5	121.031	46.487	23.337	22	34.114	45.706	23.345	1.958	7.523	16.151	0.723	0.996	0.923	0	0.778	0.111	98.691	1.637	0.992
576	576	1	576	75.063	86325.5	1165	1292	135.456	135.015	50.22	32	29.12	38.514	48.042	32.062	1.498	8.601	15.75	0.575	0.997	0.902	0	0.798	0.108	102.245	1.652	0.997
577	577	1	577	75.354	86475.6	985	1031	116.952	117.296	44.822	28.392	26.833	35.414	44.407	28.018	1.585	8.422	13.886	0.597	1	0.955	0	0.905	0.106	137.488	1.548	0.993
578	578	1	578	77.965	86624.1	3934	5194	314.02	285.662	116.76	61.744	45.651	70.774	110.653	63.388	1.746	12.528	25.066	0.768	0.91	0.757	0	0.501	0.224	97.442	1.766	0.999
579	579	1	579	76.592	86768.3	4104	5443	325.396	303.107	120.806	60.149	39.85	72.287	119.921	60.415	1.985	12.612	25.8	0.74	0.932	0.754	0	0.487	0.205	109.944	1.623	0.994
580	580	1	580	70.772	86926.4	3891	4341	263.984	249.629	94.81	61	51.225	70.386	87.207	61.131	1.427	14.74	17.91	0.629	0.946	0.896	0	0.702	0.192	173.78	1.805	0.999
581	581	1	581	75.417	87074.6	1041	1086	116.268	116.816	40.361	34	34	36.407	36	34	1.059	8.953	12.986	0.212	1	0.959	0	0.968	0.115	25.476	1.61	0.995
582	582	1	582	78.417	87231.7	3273	3876	250.94	238.068	87.321	53.128	48	64.555	86.035	53.141	1.619	13.043	19.24	0.547	0.949	0.844	0	0.653	0.189	102.227	1.747	0.999
583	583	1	583	79.397	87372	3244	4074	269.144	251.847	95.131	49.268	39.395	64.268	89.9	50.09	1.795	12.053	22.33	0.718	0.936	0.796	0	0.563	0.202	109.325	1.577	0.987
584	584	1	584	76.099	87523.9	1140	1211	130.424	130.066	47.707	35.811	32.558	38.098	40	36	1.111	8.741	14.921	0.371	0.997	0.941	0	0.842	0.105	144.879	1.606	0.995
585	585	1	585	73.672	87674.2	770	992	128.884	118.353	44.944	30.992	20.396	31.311	38	32	1.188	5.974	21.573	0.476	0.918	0.776	0	0.583	0.217	71.502	1.53	0.994
586	586	1	586	74.693	87823.7	593	611	88.94	90.17	35.847	22.366	23.324	27.478	32	24	1.333	6.667	13.34	0.608	1	0.971	0	0.942	0.139	63.842	1.491	0.988
587	587	1	587	75.832	87976.1	2248	2578	194.844	183.083	64.257	49.966	40	53.5	62.968	50.804	1.239	11.537	16.888	0.471	0.94	0.872	0	0.744	0.198	120.069	1.809	0.998
588	588	1	588	77.263	88127.6	1533	1816	166.832	161.742	64.195	38.838	29.732	44.18	60.959	38.949	1.565	9.189	18.156	0.691	0.969	0.844	0	0.692	0.166	61.15	1.701	0.999
589	589	1	589	80.169	88276.9	3104	4068	283.1	260.747	100.285	53.972	5.657	62.866	98.494	53.852	1.829	10.964	25.82	0.788	0.921	0.763	0	0.487	0.214	9.575	1.698	0.998
590	590	1	590	76.924	88426	1601	2118	205.564	179.399	74.095	40.292	34.176	45.149	64.885	41.183	1.576	7.788	26.394	0.686	0.873	0.756	0	0.476	0.252	135.595	1.714	0.998
591	591	1	591	78.56	88576.7	1941	2273	195.728	175.523	63.246	46.552	39.85	49.713	60.902	46.141	1.32	9.917	19.737	0.461	0.897	0.854	0	0.637	0.234	128.562	1.768	0.999
592	592	1	592	72.177	88721.5	1324	1519	153.632	150.882	56.356	34	28.636	41.058	50	34	1.471	8.618	17.827	0.593	0.982	0.872	0	0.705	0.147	82.525	1.636	0.995
593	593	1	593	72.931	88876	3442	3723	238.08	231.979	89.404	49.452	46.519	66.2	89.404	49.406	1.81	14.457	16.468	0.66	0.974	0.925	0	0.763	0.159	125.419	1.597	0.987
594	594	1	594	75.657	89025.3	3519	3855	241.388	233.548	86.284	54.137	48	66.937	82.152	56.08	1.465	14.578	16.558	0.629	0.968	0.913	0	0.759	0.168	163.198	1.601	0.989
595	595	1	595	67.259	89177.8	2592	3255	230.056	210.158	71.701	59	38	57.448	69	59	1.169	11.267	20.419	0.543	0.914	0.796	0	0.615	0.221	114.811	1.676	0.995
596	596	1	596	74.114	89325.6	1552	2075	199.448	189.013	74.431	36.304	28.284	44.453	73.817	35.805	2.062	7.781	25.631	0.739	0.948	0.748	0	0.49	0.19	138.165	1.437	0.987
597	597	1	597	76.562	89474.8	2137	2417	195.072	190.768	78.892	46.764	42.19	52.162	63.506	50.359	1.261	10.955	17.807	0.639	0.978	0.884	0	0.706	0.154	115.423	1.642	0.994
598	598	1	598	78.006	89624	1995	2485	201.772	188.683	73.824	44.46	34.525	50.4	73.824	43.863	1.683	9.887	20.407	0.68	0.935	0.803	0	0.616	0.202	117.029	1.622	0.996
599	599	1	599	71.597	89787.3	3397	5077	328.988	288.979	120.067	54.647	45.122	65.766	119.403	54.781	2.18	10.326	31.861	0.737	0.878	0.669	0	0.394	0.248	111.564	1.62	0.996
600	600	1	600	70.929	89926.5	1362	1603	170.524	166.804	72.719	28.212	27.203	41.643	72.897	28.178	2.587	7.987	21.35	0.792	0.978	0.85	0	0.589	0.153	117.09	1.704	1
601	601	1	601	74.831	90074.3	692	760	103.78	103.204	39.623	24.501	23.324	29.683	37.336	24.698	1.512	6.668	15.564	0.66	0.994	0.911	0	0.807	0.118	33.531	1.541	0.99
602	602	1	602	76.252	90227.8	740	843	115.256	110.198	41.773	30.587	24.331	30.695	31	31	1	6.42	17.951	0.341	0.956	0.878	0	0.7	0.181	22.688	1.659	0.963
603	603	1	603	76.282	90373.9	2181	2977	235.216	228.594	94.43	37.464	22.627	52.697	93.904	37.336	2.515	9.272	25.368	0.827	0.972	0.733	0	0.495	0.163	173.592	1.654	0.996
604	604	1	604	73.709	90523.6	1149	1265	138.892	140.651	56.798	28	28	38.249	51	28	1.821	8.273	16.789	0.719	1	0.908	0	0.748	0.137	80.951	1.692	0.994
605	605	1	605	75.487	90674.7	1684	2185	195.628	182.807	74.967	43.775	34	46.305	60.671	50.636	1.198	8.608	22.726	0.667	0.934	0.771	0	0.553	0.203	49.951	1.73	0.999
606	606	1	606	72.902	90819.6	2264	2787	233.376	227.97	98.407	38.689	17.889	53.69	97.944	39.115	2.504	9.701	24.057	0.819	0.977	0.812	0	0.522	0.155	142.217	1.563	0.987
607	607	1	607	74.039	90972.9	1743	2075	192.192	187.708	78.243	29.108	26.833	47.109	77.621	29.206	2.658	9.069	21.192	0.831	0.977	0.84	0	0.593	0.156	37.596	1.576	0.995
608	608	1	608	74.042	91129.7	2636	3006	245.48	242.735	105.589	36.967	36.222	57.933	103.16	36.401	2.834	10.738	22.861	0.843	0.989	0.877	0	0.55	0.134	68.643	1.661	0.998
609	609	1	609	71.07	-48947.4	5264	6517	348.96	306.062	119.62	71.76	44.272	81.868	116.211	72.622	1.6	15.085	23.133	0.697	0.877	0.808	0	0.543	0.249	39.445	1.738	0.998
610	610	1	610	87.754	91422.2	1380	1952	207.532	199.236	84.172	36	30.529	41.917	83	36	2.306	6.65	31.21	0.637	0.96	0.707	0	0.403	0.177	167.867	1.494	0.991
611	611	1	611	76.282	91574.1	826	845	106.232	107.337	39.446	24.505	24.331	32.43	38.328	23.77	1.612	7.775	13.663	0.63	1	0.978	0	0.92	0.132	108.663	1.595	0.992
612	612	1	612	68.447	91720.9	2315	2738	218.408	200.019	73.355	49.07	38.833	54.291	73.239	48.826	1.5	10.599	20.606	0.614	0.916	0.846	0	0.61	0.219	42.51	1.671	0.997
613	613	1	613	74.219	91875.9	1627	1950	183.14	177.442	73.682	39.051	34.409	45.514	58.523	48.26	1.213	8.884	20.615	0.639	0.969	0.834	0	0.61	0.166	108.999	1.555	0.995
614	614	1	614	74.101	92022.2	1040	1200	132.576	129.472	48.415	32.522	26.833	36.389	47.707	32.45	1.47	7.845	16.9	0.595	0.977	0.867	0	0.744	0.156	60.123	1.613	0.998
615	615	1	615	75.995	92174.4	1108	1196	138.064	138.713	57.454	24.417	24.413	37.56	56.859	24.413	2.329	8.025	17.204	0.772	1	0.926	0	0.73	0.115	148.35	1.595	0.997
616	616	1	616	76.698	92316.6	2427	3936	299.152	254.162	97.652	60	12	55.589	87	60	1.45	8.113	36.873	0.562	0.85	0.617	0	0.341	0.268	119.256	1.67	0.999
617	617	1	617	81.216	92471.5	1512	1691	167.816	167.538	64.07	42.201	31.241	43.876	54	45	1.2	9.01	18.626	0.628	0.998	0.894	0	0.675	0.098	160.148	1.704	0.998
618	618	1	618	72.444	92617.7	1398	1670	172.848	168.053	70.264	34.442	17.088	42.19	68.659	34.713	1.978	8.088	21.371	0.768	0.972	0.837	0	0.588	0.162	65.151	1.535	0.99
619	619	1	619	73.406	92775.7	1438	1505	146.048	146.564	56.939	33	32.985	42.789	51	33	1.545	9.846	14.833	0.616	1	0.955	0	0.847	0.109	104.937	1.665	0.996
620	620	1	620	74.048	92924.8	1648	1918	170.852	164.416	61.911	42.504	36.77	45.807	59.228	42.953	1.379	9.646	17.713	0.48	0.962	0.859	0	0.709	0.175	74.423	1.717	0.998
621	621	1	621	76.55	93074.2	1071	1156	128.884	128.392	49.729	29.832	29.12	36.927	47.074	29.614	1.59	8.31	15.51	0.605	0.996	0.926	0	0.81	0.111	0.166	1.625	0.999
622	622	1	622	73.277	93223.4	1416	1765	163.724	154.029	55.154	42.451	29.12	42.461	51.352	43.186	1.189	8.649	18.93	0.557	0.941	0.802	0	0.664	0.197	173.061	1.672	0.998
623	623	1	623	73.775	93374.4	1417	1596	152.448	149.712	56.223	34.171	30	42.476	52.393	33.615	1.559	9.295	16.401	0.66	0.982	0.888	0	0.766	0.147	32.469	1.67	0.998
624	624	1	624	72.858	93524.1	1124	1166	127.216	126.886	49.82	30.692	30.463	37.83	47.127	31.321	1.505	8.835	14.398	0.653	0.997	0.964	0	0.873	0.104	177.961	1.688	0.995
625	625	1	625	76.663	93673.1	2947	3524	246.848	230.812	90.956	46.171	33.941	61.256	90.078	46.615	1.932	11.939	20.677	0.742	0.935	0.836	0	0.608	0.202	19.774	1.72	0.999
626	626	1	626	74.271	93826.3	1380	1520	147.972	143.678	52.154	39.367	33.106	41.917	49.041	41.012	1.196	9.326	15.866	0.467	0.971	0.908	0	0.792	0.164	68.562	1.67	0.997
627	627	1	627	72.611	93970.2	665	974	139.832	119.671	48.918	25.891	8	29.098	47.854	25.495	1.877	4.756	29.403	0.709	0.856	0.683	0	0.427	0.264	145.679	1.436	0.986
628	628	1	628	75.265	94126.8	940	1017	120.844	121.509	46.819	28.15	26	34.595	44	29	1.517	7.779	15.535	0.615	1	0.924	0	0.809	0.118	82.561	1.642	0.992
629	629	1	629	73.989	94275.7	1180	1421	153.688	145.194	58.078	33.777	26.833	38.761	52.802	34.438	1.533	7.678	20.017	0.662	0.945	0.83	0	0.628	0.193	174.511	1.617	0.997
630	630	1	630	75.141	94425.4	1547	1783	164.38	157.917	57.14	36.913	31.305	44.381	56.824	37.121	1.531	9.411	17.467	0.678	0.961	0.868	0	0.719	0.176	144.169	1.697	0.998
631	631	1	631	70.87	94576.7	1821	2149	194.288	186.117	76.479	35.045	28.636	48.152	76.322	35.114	2.174	9.373	20.729	0.734	0.958	0.847	0	0.606	0.179	111.934	1.591	0.995
632	632	1	632	72.591	94724.8	1463	1570	150.224	148.585	56.613	38.582	34.409	43.16	44.777	44.777	1	9.739	15.425	0.529	0.989	0.932	0	0.815	0.133	149.878	1.688	0.998
633	633	1	633	71.305	94878.3	1410	1587	153.004	152.653	58.898	31.864	27.785	42.371	58.009	32.202	1.801	9.215	16.603	0.69	0.998	0.888	0	0.757	0.102	128.502	1.666	0.997
634	634	1	634	75.319	95023.8	743	758	95.312	96.959	33.956	28.577	28.284	30.757	29.698	29	1.024	7.795	12.227	0.384	1	0.98	0	1	0.146	169.052	1.558	0.991
635	635	1	635	72.773	95170.5	1617	1740	163.468	163.682	64.56	35.581	34	45.374	64.56	35.44	1.822	9.892	16.526	0.676	1	0.929	0	0.76	0.095	74.444	1.75	0.999
636	636	1	636	74.082	95323.8	967	1053	129.996	129.443	54.231	23.501	21.633	35.089	53.852	24.042	2.24	7.439	17.476	0.777	0.996	0.918	0	0.719	0.113	80.346	1.637	0.994
637	637	1	637	73.145	95475.5	1173	1413	151.108	142.535	53.759	35.336	11.662	38.646	52.839	35.355	1.495	7.763	19.466	0.559	0.943	0.83	0	0.646	0.195	121.697	1.615	0.997
638	638	1	638	73.475	95624.8	510	534	83.808	84.358	32.202	19.486	18.868	25.482	31.906	19.416	1.643	6.085	13.772	0.607	1	0.955	0	0.912	0.121	144.864	1.529	0.966
639	639	1	639	75.542	95773.2	898	1250	158.592	148.879	60.308	28.94	18.868	33.814	57.775	29.155	1.982	5.662	28.008	0.784	0.939	0.718	0	0.449	0.199	127.889	1.54	0.996
640	640	1	640	73.27	95918.3	1817	2454	231.808	210.54	89.627	39.052	26.833	48.099	89.554	38.949	2.299	7.838	29.573	0.766	0.908	0.74	0	0.425	0.225	148.497	1.572	0.996
641	641	1	641	74.657	96075.4	605	667	100.544	98.944	40.311	22.114	18.439	27.754	39.699	22.023	1.803	6.017	16.709	0.705	0.984	0.907	0	0.752	0.143	141.088	1.493	0.99
642	642	1	642	75.265	96224.5	672	754	105.12	104.479	40.719	21.325	18	29.251	39.85	20.881	1.908	6.393	16.444	0.742	0.994	0.891	0	0.764	0.12	66.604	1.522	0.992
643	643	1	643	71.629	96371.2	906	1013	129.668	128.895	51.108	27.437	24.739	33.964	51.624	26.926	1.917	6.987	18.558	0.67	0.994	0.894	0	0.677	0.119	70.716	1.63	0.994
644	644	1	644	73.29	96524.1	713	798	115.056	113.467	48.104	21.354	18	30.13	48.508	21.587	2.247	6.197	18.566	0.784	0.986	0.893	0	0.677	0.139	15.419	1.559	0.992
645	645	1	645	76.307	96675.1	796	931	118.72	115.503	43.278	28.416	24.331	31.835	42.059	28.46	1.478	6.705	17.707	0.517	0.973	0.855	0	0.71	0.161	43.439	1.526	0.994
646	646	1	646	76.689	96823.5	1275	1516	150.524	143.873	53.339	37.655	30	40.291	49.01	39.051	1.255	8.47	17.771	0.641	0.956	0.841	0	0.707	0.182	106.432	1.629	0.996
647	647	1	647	77.223	96976.1	1050	1166	135.384	135.577	54.203	27.505	24.083	36.564	53.151	26.907	1.975	7.756	17.456	0.743	1	0.901	0	0.72	0.096	45.161	1.583	0.993
648	648	1	648	77.3	97132.9	1234	1473	163.368	161.189	69.08	32.434	30.463	39.638	68.007	32.202	2.112	7.553	21.628	0.754	0.987	0.838	0	0.581	0.138	66.038	1.464	0.99
649	649	1	649	73.866	97273.1	1634	1882	163.04	158.673	57.245	45.631	34.986	45.612	49.659	47.011	1.056	10.022	16.268	0.542	0.973	0.868	0	0.772	0.161	63.569	1.718	0.998
650	650	1	650	74.21	97424.3	1572	2071	215.828	180.808	75.286	39.556	10	44.738	73.355	39.825	1.842	7.284	29.632	0.645	0.838	0.759	0	0.424	0.276	15.734	1.551	0.996
651	651	1	651	78.627	97574	1648	1922	172.748	162.205	59.135	40.509	36.715	45.807	56.798	41.146	1.38	9.54	18.108	0.486	0.939	0.857	0	0.694	0.199	22.171	1.726	0.999
652	652	1	652	72.942	97724.3	1081	1282	146.404	145.544	60.745	24.307	20	37.099	60.407	24.352	2.481	7.384	19.828	0.813	0.994	0.843	0	0.634	0.119	17.048	1.635	0.999
653	653	1	653	72.728	97868.8	1896	2288	187.032	176.497	64.885	46.578	41.761	49.133	56.303	49.092	1.147	10.137	18.45	0.449	0.944	0.829	0	0.681	0.194	139.16	1.767	0.999
654	654	1	654	77.264	98022.8	1271	1640	159.02	148.834	51.245	42.842	28.636	40.228	46.174	43.012	1.074	7.993	19.896	0.481	0.936	0.775	0	0.632	0.201	172.357	1.64	0.997
655	655	1	655	70.883	98172.5	1683	1890	173.304	166.807	60.959	41.689	25.456	46.291	58.31	42.154	1.383	9.711	17.846	0.634	0.963	0.89	0	0.704	0.174	62.278	1.773	0.999
656	656	1	656	67.773	98325.4	2446	3370	244.296	219.666	78.918	51.512	10.77	55.806	74.095	52.154	1.421	10.012	24.399	0.608	0.899	0.726	0	0.515	0.232	143.576	1.586	0.99
657	657	1	657	73.993	98475.9	769	929	133.132	129.882	57.94	23.153	21.633	31.291	58.523	23.087	2.535	5.776	23.048	0.767	0.976	0.828	0	0.545	0.157	111.539	1.576	0.995
658	658	1	658	74.398	98625.9	1433	1601	158.008	155.103	60.216	37.327	32.558	42.715	59.135	37	1.598	9.069	17.423	0.61	0.982	0.895	0	0.721	0.148	27.787	1.679	0.998
659	659	1	659	73.759	98777.5	1381	1521	148.428	144.635	56.462	38.676	35.777	41.933	44.777	40.817	1.097	9.304	15.953	0.457	0.974	0.908	0	0.788	0.159	64.516	1.663	0.998
660	660	1	660	73.916	98924.9	1110	1148	122.54	122.727	45	30.093	28.844	37.594	44.204	29.206	1.514	9.058	13.528	0.594	1	0.967	0	0.929	0.097	143.02	1.593	0.994
661	661	1	661	69.964	99075.2	1074	1503	179.448	165.862	71.063	30.237	12	36.979	66.573	31.906	2.087	5.985	29.983	0.779	0.924	0.715	0	0.419	0.212	157.44	1.429	0.991
662	662	1	662	73.767	99225.9	596	620	90.052	91.106	33.615	24.311	22.361	27.547	30	25	1.2	6.618	13.606	0.551	1	0.961	0	0.924	0.135	154.954	1.597	0.966
663	663	1	663	74.699	99374.1	1114	1216	130.352	125.554	46.819	35.129	30	37.662	39.825	35.355	1.126	8.546	15.253	0.47	0.963	0.916	0	0.824	0.173	128.934	1.597	0.994
664	664	1	664	78.458	99523.7	1316	1617	158.564	153.582	60.216	35.137	30	40.934	56.294	34.713	1.622	8.299	19.105	0.66	0.969	0.814	0	0.658	0.167	29.113	1.641	0.997
665	665	1	665	65.936	99681.8	2529	4277	300.548	259.189	96.69	53.244	8.246	56.745	92.195	53.151	1.735	8.415	35.717	0.714	0.862	0.591	0	0.352	0.259	135.115	1.521	0.985
666	666	1	666	73.581	99822.6	1183	1264	140.516	140.468	57.983	28.991	28.284	38.81	56.569	29	1.951	8.419	16.69	0.666	1	0.936	0	0.753	0.08	131.059	1.61	0.996
667	667	1	667	78.012	99969.9	1583	2590	243.512	209.006	85.726	41.269	13.416	44.895	85.44	41.437	2.062	6.501	37.459	0.811	0.858	0.611	0	0.335	0.262	18.111	1.588	0.995
668	668	1	668	74.275	100124	557	607	90.608	89.94	33.121	24	21.26	26.631	30	24	1.25	6.147	14.739	0.52	0.993	0.918	0	0.853	0.124	75.862	1.562	0.965
669	669	1	669	75.587	100275	640	670	93.416	93.259	34.366	25.552	24.166	28.546	31.78	26	1.222	6.851	13.635	0.506	0.998	0.955	0	0.922	0.098	3.544	1.521	0.988
670	670	1	670	66.32	100432	2666	4066	284.24	255.036	92.455	64.588	34.176	58.262	92.455	64.661	1.43	9.379	30.305	0.517	0.897	0.656	0	0.415	0.233	136.487	1.54	0.986
671	671	1	671	71.98	100575	919	1083	126.004	121.09	43.417	32.976	26.306	34.207	36.77	34.655	1.061	7.293	17.276	0.382	0.961	0.849	0	0.727	0.176	136.003	1.577	0.998
672	672	1	672	73.321	100724	656	721	111.592	111.157	49.396	18.41	17.889	28.901	48.847	17.889	2.731	5.879	18.983	0.778	0.996	0.91	0	0.662	0.111	151.815	1.521	0.994
673	673	1	673	75.599	100874	699	801	112.732	110.873	42.19	24.442	19.698	29.833	38.601	24.413	1.581	6.201	18.181	0.707	0.984	0.873	0	0.691	0.144	128.954	1.458	0.987
674	674	1	674	73.81	101025	615	641	89.952	90.1	31.257	25.73	24.739	27.983	30.017	25.554	1.175	6.837	13.157	0.424	1	0.959	0	0.955	0.098	74.544	1.597	0.965
675	675	1	675	75.021	101175	712	738	95.184	96.484	35.114	26	26	30.109	33	26	1.269	7.48	12.725	0.5	1	0.965	0	0.988	0.139	107.106	1.539	0.992
676	676	1	676	74.781	101324	614	684	98.32	95.386	37	23.87	19.698	27.96	33.242	24.759	1.343	6.245	15.744	0.634	0.97	0.898	0	0.798	0.165	117.715	1.5	0.991
677	677	1	677	74.635	101477	1205	1345	148.984	147.631	62.682	30.796	27.785	39.17	61.62	31.241	1.972	8.088	18.42	0.742	0.991	0.896	0	0.682	0.128	50.5	1.62	0.997
678	678	1	678	73.705	101624	1509	1843	179.876	164.253	60.671	40.034	28.844	43.833	60.877	40.262	1.512	8.389	21.442	0.6	0.913	0.819	0	0.586	0.221	26.218	1.697	0.998
679	679	1	679	74.712	101774	654	683	94.628	96.602	38.079	22.642	21.633	28.857	35.511	23.345	1.521	6.911	13.692	0.643	1	0.958	0	0.918	0.152	115.89	1.512	0.99
680	680	1	680	74.674	101925	911	1009	125.12	124.825	51.264	26.87	26.077	34.058	47.381	26.87	1.763	7.281	17.184	0.695	0.998	0.903	0	0.731	0.103	28.904	1.568	0.997
681	681	1	681	75.622	102073	547	722	115.284	110.304	44.283	23.339	16.125	26.391	45.044	23.022	1.957	4.745	24.297	0.733	0.957	0.758	0	0.517	0.181	2.401	1.487	0.991
682	682	1	682	72.427	102228	1735	2111	193.176	177.215	70.214	41.717	32.249	47.001	63.008	44.407	1.419	8.981	21.508	0.667	0.917	0.822	0	0.584	0.218	159.637	1.556	0.992
683	683	1	683	73.795	102374	2726	3285	235.572	216.605	84.853	47.959	36	58.914	80.05	48.27	1.658	11.572	20.357	0.69	0.919	0.83	0	0.617	0.216	92.363	1.695	0.999
684	684	1	684	77.365	102522	1022	1168	141.3	137.425	56.294	25.499	24.166	36.073	55.462	25.495	2.175	7.233	19.536	0.752	0.973	0.875	0	0.643	0.162	163.07	1.604	0.998
685	685	1	685	73.413	102674	877	987	137.152	135.981	60.638	19.601	18	33.416	60.729	19.647	3.091	6.394	21.449	0.841	0.991	0.889	0	0.586	0.127	163.664	1.612	0.995
686	686	1	686	73.374	102826	1116	1336	141.956	136.201	48.01	36.98	27.203	37.695	46.174	36.688	1.259	7.862	18.057	0.523	0.959	0.835	0	0.696	0.178	164.306	1.595	0.997
687	687	1	687	74.036	102976	1489	1640	160.916	155.249	61.984	33	30	43.541	60.208	33.061	1.821	9.253	17.39	0.709	0.965	0.908	0	0.723	0.172	100.51	1.689	0.997
688	688	1	688	77.384	103127	1113	1380	150.852	147.352	60.44	30.836	16	37.645	54.571	32.016	1.705	7.378	20.446	0.725	0.977	0.807	0	0.615	0.156	26.096	1.595	0.993
689	689	1	689	80.596	103272	914	1185	138.692	134.208	50.448	33.01	23.324	34.114	49.649	33.015	1.504	6.59	21.045	0.683	0.968	0.771	0	0.597	0.168	126.846	1.55	0.991
690	690	1	690	75.321	103424	1702	2060	186.248	179.396	74.525	32.477	27.203	46.552	73.376	31.623	2.32	9.138	20.381	0.793	0.963	0.826	0	0.617	0.173	165.979	1.566	0.993
691	691	1	691	74.128	103574	709	730	94.856	96.24	32.558	28	27.203	30.045	32	28	1.143	7.474	12.691	0.318	1	0.971	0	0.99	0.141	175.786	1.552	0.988
692	692	1	692	74.28	103722	976	1105	137.68	137.693	56.859	24.496	21.541	35.252	53.235	25.08	2.123	7.089	19.422	0.786	1	0.883	0	0.647	0.07	74.765	1.649	0.993
693	693	1	693	77.088	103877	1479	1976	194.716	177.519	74.686	38.155	26	43.395	74.33	38.275	1.942	7.596	25.635	0.716	0.912	0.748	0	0.49	0.222	148.743	1.51	0.99
694	694	1	694	72.655	104024	1185	1328	141.956	135.983	48.549	35.356	30	38.843	48.27	34.928	1.382	8.348	17.005	0.555	0.958	0.892	0	0.739	0.18	13.32	1.668	0.997
695	695	1	695	72.295	104169	3010	4115	291.724	269.278	113.851	46.536	14.56	61.907	106.066	47.011	2.256	10.318	28.273	0.796	0.923	0.731	0	0.444	0.213	123.795	1.573	0.986
696	696	1	696	73.384	104323	1115	1235	136.596	134.266	55.009	31.517	29.12	37.678	51.478	31.257	1.647	8.163	16.734	0.639	0.983	0.903	0	0.751	0.145	68.497	1.636	0.997
697	697	1	697	75.892	104474	925	1020	121.656	117.746	41.231	33.503	27.785	34.318	34.67	33.287	1.042	7.603	16	0.264	0.968	0.907	0	0.785	0.168	123.032	1.575	0.997
698	698	1	698	73.381	104624	589	607	92.732	93.211	36.892	23.271	24	27.385	34.438	23.707	1.453	6.352	14.6	0.575	1	0.97	0	0.861	0.116	36.877	1.495	0.989
699	699	1	699	77.856	104774	1448	1941	198.408	188.489	76.322	27.947	22.627	42.938	74.726	28.16	2.654	7.298	27.186	0.855	0.95	0.746	0	0.462	0.188	169.277	1.522	0.992
700	700	1	700	72.936	104927	545	615	94.3	94.667	33.941	26.013	20.396	26.342	29.12	29.12	1	5.779	16.316	0.151	1	0.886	0	0.77	0.111	101.492	1.573	0.967
701	701	1	701	76.814	105076	1136	1248	134.572	131.149	49.93	33.941	29.12	38.032	43.681	35.171	1.242	8.442	15.942	0.583	0.975	0.91	0	0.788	0.159	47.53	1.599	0.994
702	702	1	702	72.414	105225	1259	1414	143.296	137.979	51.157	36.9	31.048	40.038	45.486	36.056	1.262	8.786	16.31	0.52	0.963	0.89	0	0.77	0.174	13.407	1.666	0.999
703	703	1	703	73.654	105374	1588	1911	176.996	160.454	58.822	42.227	31.113	44.966	56	43	1.302	8.972	19.728	0.602	0.907	0.831	0	0.637	0.226	177.434	1.714	0.998
704	704	1	704	75.502	105523	2611	3083	227.204	216.822	88.865	47.791	40.249	57.658	87.784	47.424	1.851	11.492	19.771	0.697	0.954	0.847	0	0.636	0.183	40.62	1.704	0.997
705	705	1	705	75.913	105669	2128	2415	196.156	189.753	69.26	46.749	37.202	52.052	66.008	46.011	1.435	10.849	18.081	0.608	0.967	0.881	0	0.695	0.168	174.427	1.637	0.993
706	706	1	706	70.648	105821	746	1064	140.816	129.981	53.535	27.263	8.246	30.819	52.202	27.203	1.919	5.298	26.581	0.731	0.923	0.701	0	0.473	0.213	109.565	1.527	0.988
707	707	1	707	72.803	105974	1990	2465	205.592	193.986	70.214	44.52	35.384	50.336	65.069	46.011	1.414	9.679	21.24	0.605	0.944	0.807	0	0.592	0.194	44.408	1.516	0.989
708	708	1	708	71.001	106125	840	991	121.984	118.857	46.098	27.679	24.739	32.704	44.204	27.019	1.636	6.886	17.714	0.608	0.974	0.848	0	0.709	0.159	29.324	1.554	0.996
709	709	1	709	73.834	106274	1567	1843	174.416	168.774	68.71	33.031	26.833	44.667	67.602	33.242	2.034	8.984	19.413	0.739	0.968	0.85	0	0.647	0.168	12.276	1.541	0.99
710	710	1	710	76.665	106424	705	829	122.212	116.588	50.329	21.093	7.211	29.961	49.092	21.633	2.269	5.769	21.185	0.749	0.954	0.85	0	0.593	0.184	22.755	1.555	0.995
711	711	1	711	69.386	106575	1011	1137	153.132	152.56	68.505	22.771	22.361	35.878	68.505	23.022	2.976	6.602	23.194	0.825	0.996	0.889	0	0.542	0.11	147.798	1.57	0.995
712	712	1	712	74.499	106724	1491	1611	150.652	147.767	54.818	40.557	37.736	43.571	50.488	40.447	1.248	9.897	15.222	0.447	0.981	0.926	0	0.826	0.149	36.947	1.695	0.998
713	713	1	713	78.219	106876	842	982	119.176	117.341	44.721	27.624	25.06	32.742	41.773	27.459	1.521	7.065	16.868	0.562	0.985	0.857	0	0.745	0.142	2.676	1.61	0.993
714	714	1	714	73.961	107025	699	759	102.568	101.015	37.121	26.974	22.804	29.833	32.45	28.302	1.147	6.815	15.05	0.529	0.985	0.921	0	0.835	0.142	137.704	1.543	0.991
715	715	1	715	76.154	107176	802	859	110.252	110.189	41.231	25.816	24	31.955	41.761	25.962	1.609	7.274	15.156	0.602	0.999	0.934	0	0.829	0.085	165.748	1.592	0.992
716	716	1	716	70.768	107329	2275	3568	283.984	247.149	104.695	47.546	25.456	53.82	104.216	47.424	2.198	8.011	35.449	0.813	0.87	0.638	0	0.354	0.253	162.062	1.621	0.997
717	717	1	717	74.1	107474	742	824	113.16	111.672	45.453	23.439	21.633	30.737	44.944	22.472	2	6.557	17.258	0.673	0.987	0.9	0	0.728	0.138	36.185	1.51	0.988
718	718	1	718	77.893	107627	1348	1475	149.668	147.505	58.822	30.784	28.636	41.429	58	30.414	1.907	9.007	16.618	0.703	0.986	0.914	0	0.756	0.141	46.712	1.656	0.998
719	719	1	719	79.609	107773	3423	3819	260.348	243.953	98.955	48.935	46.519	66.017	98.351	49.041	2.006	13.148	19.802	0.716	0.937	0.896	0	0.635	0.2	160.761	1.73	0.998
720	720	1	720	72.256	107926	622	697	99.004	98.612	35.847	23.293	20.396	28.142	33.302	22.672	1.469	6.283	15.759	0.619	0.996	0.892	0	0.797	0.111	135.132	1.462	0.99
721	721	1	721	71.344	108075	1082	1160	137.024	136.72	56.089	25.517	24	37.117	55.579	25.318	2.195	7.896	17.353	0.752	0.998	0.933	0	0.724	0.102	177.002	1.676	0.995
722	722	1	722	77.108	108225	1033	1203	146.176	138.298	57.94	28.686	24.166	36.266	55.326	29.155	1.898	7.067	20.685	0.734	0.946	0.859	0	0.608	0.192	154.523	1.662	0.994
723	723	1	723	70.181	108376	2687	2989	215.628	205.95	77.389	45.544	42.048	58.491	76.381	45.255	1.688	12.461	17.304	0.654	0.955	0.899	0	0.726	0.183	133.297	1.59	0.992
724	724	1	724	73.602	108524	1807	2316	205.464	179.66	63.6	43.841	33.526	47.966	57.983	43.841	1.323	8.795	23.362	0.473	0.874	0.78	0	0.538	0.25	65.268	1.751	0.998
725	725	1	725	79.172	108676	2814	3415	247.86	222.236	86.833	55.641	30.529	59.857	78.549	59.237	1.326	11.353	21.832	0.681	0.897	0.824	0	0.576	0.234	99.432	1.703	0.999
726	726	1	726	79.316	108823	1788	2311	197.852	179.892	66.611	47.558	32.311	47.713	59.615	47.539	1.254	9.037	21.893	0.443	0.909	0.774	0	0.574	0.224	158.761	1.553	0.994
727	727	1	727	75.939	108974	833	885	111.464	111.748	38.897	29	28.284	32.567	36	29	1.241	7.473	14.915	0.293	1	0.941	0	0.843	0.104	105.598	1.602	0.987
728	728	1	728	79.349	109127	2409	3735	282.144	241.575	97.509	50.041	20.1	55.383	98.005	50.12	1.955	8.538	33.045	0.797	0.856	0.645	0	0.38	0.263	125.71	1.49	0.989
729	729	1	729	76.978	109279	2725	3849	284.34	250.559	104.809	59.985	30.463	58.903	87.281	63.198	1.381	9.584	29.669	0.686	0.881	0.708	0	0.424	0.245	66.919	1.697	0.999
730	730	1	730	72.524	109425	888	981	119.276	118.855	45.188	27	26.683	33.625	44	27	1.63	7.445	16.021	0.661	0.996	0.905	0	0.784	0.109	170.816	1.611	0.991
731	731	1	731	72.877	109573	831	968	118.948	114.707	41.231	32.987	26	32.528	33.956	32.757	1.037	6.986	17.026	0.327	0.964	0.858	0	0.738	0.172	53.989	1.535	0.992
732	732	1	732	77.416	-72051	4100	5970	349.944	305.623	114.586	69.399	40.2	72.252	109.567	69.318	1.581	11.716	29.868	0.754	0.873	0.687	0	0.421	0.251	144.764	1.609	0.995
733	733	1	733	75.256	109874	889	1010	119.732	117.446	44.294	29.468	24	33.644	41.773	29.614	1.411	7.425	16.126	0.631	0.981	0.88	0	0.779	0.149	150.697	1.519	0.987
734	734	1	734	69.783	110021	1977	2306	199.32	183.741	68.184	52	39.598	50.172	59.076	51.865	1.139	9.919	20.095	0.508	0.922	0.857	0	0.625	0.214	85.739	1.614	0.995
735	735	1	735	74.664	110175	799	854	107.472	107.605	39.459	24.712	23.409	31.895	39.56	24.352	1.625	7.434	14.456	0.639	1	0.936	0	0.869	0.094	155.724	1.586	0.992
736	736	1	736	75.147	110323	993	1150	133.16	131.222	49.396	27.451	21.541	35.557	46.872	27.459	1.707	7.457	17.857	0.726	0.985	0.863	0	0.704	0.141	50.353	1.605	0.998
737	737	1	737	74.596	110472	537	585	92.832	92.998	36.056	20.885	20	26.148	32.016	21.587	1.483	5.785	16.048	0.651	1	0.918	0	0.783	0.099	179.867	1.449	0.979
738	738	1	738	76.593	110624	1439	1692	169.64	166.933	71.028	29.117	24.083	42.804	69.029	28.425	2.428	8.483	19.998	0.796	0.984	0.85	0	0.628	0.143	137.334	1.679	0.998
739	739	1	739	73.737	110774	2031	2245	182.128	171.725	61.033	47	39.446	50.852	59	47	1.255	11.151	16.332	0.43	0.943	0.905	0	0.769	0.195	83.971	1.792	0.999
740	740	1	740	80.74	110924	1003	1596	179.576	171.297	74.953	29	8	35.736	73	29	2.517	5.585	32.151	0.804	0.954	0.628	0	0.391	0.184	2.484	1.472	0.985
741	741	1	741	69.072	111074	2321	2809	227.104	201.137	72.236	55.73	36.715	54.362	66.468	56.569	1.175	10.22	22.222	0.481	0.886	0.826	0	0.566	0.242	91.705	1.675	0.996
742	742	1	742	76.069	111223	1459	1575	151.892	147.303	56.223	38.423	34.928	43.101	51.971	39.825	1.305	9.606	15.813	0.602	0.97	0.926	0	0.795	0.165	91.993	1.677	0.998
743	743	1	743	71.234	111374	770	818	109.368	109.036	42.544	28.602	26	31.311	37.336	30.265	1.234	7.04	15.534	0.555	0.997	0.941	0	0.809	0.107	19.737	1.58	0.991
744	744	1	744	74.59	111527	1316	1403	145.392	145.872	58.249	29.258	27.785	40.934	58.549	29.275	2	9.051	16.063	0.731	1	0.938	0	0.782	0.108	10.437	1.682	0.999
745	745	1	745	80.874	111682	1481	2023	204.324	193.066	85.276	32.653	27.785	43.424	82.292	33.106	2.486	7.248	28.189	0.795	0.945	0.732	0	0.446	0.193	128.349	1.532	0.994
746	746	1	746	73.111	111825	3185	4503	336.8	260.752	98.489	65.497	24	63.681	82.62	67.624	1.222	9.457	35.615	0.594	0.774	0.707	0	0.353	0.318	129.88	1.563	0.991
747	747	1	747	73.906	111975	816	866	113.26	113.282	46.043	22.239	22.361	32.233	43.417	22.804	1.904	7.205	15.72	0.726	1	0.942	0	0.799	0.075	22.774	1.589	0.991
748	748	1	748	74.664	112126	1198	1387	145.62	140.471	54.644	35.816	29.732	39.056	47.17	35.468	1.33	8.227	17.7	0.549	0.965	0.864	0	0.71	0.172	44.282	1.625	0.996
749	749	1	749	75.85	112272	1895	2092	175.756	168.915	58.898	48	41.231	49.12	56	48	1.167	10.782	16.301	0.36	0.961	0.906	0	0.771	0.176	155.663	1.76	0.999
750	750	1	750	73.107	112425	968	998	114.928	116.73	44.418	31	29.53	35.107	39	31	1.258	8.423	13.645	0.543	1	0.97	0	0.921	0.143	61.42	1.641	0.991
751	751	1	751	76.546	112578	1093	1439	155	146.208	55.444	32.532	24.739	37.305	53.451	33.526	1.594	7.052	21.981	0.677	0.943	0.76	0	0.572	0.195	1.148	1.594	0.994
752	752	1	752	74.795	112726	581	644	92.076	91.513	30.594	25.953	21.541	27.198	29.069	26.249	1.107	6.31	14.592	0.43	0.994	0.902	0	0.861	0.12	126.377	1.596	0.966
753	753	1	753	76.018	112876	566	591	85.376	86.129	28.443	26.053	24.083	26.845	26.926	26.42	1.019	6.629	12.878	0.154	1	0.958	0	0.976	0.128	58.434	1.57	0.965
754	754	1	754	78.075	113025	2338	2866	216.256	205.358	77.929	45.994	23.409	54.56	78.16	46.043	1.698	10.811	20.003	0.674	0.95	0.816	0	0.628	0.188	9.299	1.654	0.994
755	755	1	755	74.587	113174	1061	1172	131.692	129.817	51.971	28.329	26.306	36.755	52.154	28.071	1.858	8.057	16.346	0.708	0.986	0.905	0	0.769	0.14	164.921	1.669	0.994
756	756	1	756	74.122	113330	1472	1661	155.912	152.931	56.859	39.51	34.176	43.292	50.249	43.046	1.167	9.441	16.514	0.462	0.981	0.886	0	0.761	0.149	44.565	1.676	0.998
757	757	1	757	79.186	113475	2793	4205	283.128	258.332	96.151	65.771	22	59.634	94.372	65.253	1.446	9.865	28.701	0.606	0.912	0.664	0	0.438	0.222	169.589	1.602	0.994
758	758	1	758	76.49	113625	1171	1309	134.044	131.766	46.53	38.279	30.463	38.613	39.825	39.205	1.016	8.736	15.344	0.377	0.983	0.895	0	0.819	0.145	163.924	1.618	0.996
759	759	1	759	72.497	113775	784	934	124.864	123.473	49.497	22.805	18	31.595	49.041	23.022	2.13	6.279	19.887	0.779	0.989	0.839	0	0.632	0.134	174.497	1.574	0.991
760	760	1	760	72.037	113922	1021	1180	148.428	146.521	63.063	21.974	17.889	36.055	62.769	21.954	2.859	6.879	21.578	0.831	0.987	0.865	0	0.582	0.137	61.019	1.608	0.998
761	761	1	761	78.101	114075	1783	1989	174.872	169.412	64.14	41.461	35.44	47.646	60.465	41.881	1.444	10.196	17.151	0.592	0.969	0.896	0	0.733	0.167	135.356	1.735	0.997
762	762	1	762	75.389	114225	863	936	118.948	119.721	48.466	21.956	21.541	33.148	47.76	22.472	2.125	7.255	16.395	0.759	1	0.922	0	0.766	0.121	162.785	1.616	0.992
763	763	1	763	72.508	114372	818	874	110.452	112.557	42.521	30.068	26	32.272	33	32	1.031	7.406	14.914	0.517	1	0.936	0	0.843	0.149	50.434	1.53	0.987
764	764	1	764	72.544	114528	1003	1218	145.82	143.437	58.189	25.834	21.541	35.736	55.009	26.019	2.114	6.878	21.2	0.803	0.984	0.823	0	0.593	0.144	96.822	1.655	0.992
765	765	1	765	83.518	-35130.5	4943	6686	347.236	306.346	108.462	77.56	22.361	79.332	95.079	77.369	1.229	14.235	24.393	0.497	0.882	0.739	0	0.515	0.245	80.015	1.666	0.996
766	766	1	766	74.379	114821	2259	2682	223.056	215.935	95.294	39.256	30.265	53.631	94.626	39.408	2.401	10.128	22.025	0.785	0.968	0.842	0	0.571	0.168	120.734	1.63	0.996
767	767	1	767	71.11	114977	1520	1647	161.8	159.034	56.754	40	33.106	43.992	56	40	1.4	9.394	17.223	0.522	0.983	0.923	0	0.73	0.146	98.599	1.697	0.997
768	768	1	768	73.848	-37378	4841	5550	319.152	280.582	96.69	79.892	33.941	78.51	94.43	79.202	1.192	15.168	21.041	0.465	0.879	0.872	0	0.597	0.247	115.425	1.691	0.993
769	769	1	769	69.348	-114154	3258	4104	297.384	267.66	114.237	45.816	36.77	64.407	113.991	46.043	2.476	10.956	27.145	0.804	0.9	0.794	0	0.463	0.231	148.049	1.556	0.991
770	770	1	770	73.345	115420	1805	2105	179.448	170.488	57.306	48.483	35.777	47.94	57.428	48.6	1.182	10.059	17.84	0.484	0.95	0.857	0	0.704	0.188	42.443	1.754	0.999
771	771	1	771	69.698	115570	3005	3942	272.836	250.554	97.739	55.799	26	61.855	96.773	56.515	1.712	11.014	24.772	0.7	0.918	0.762	0	0.507	0.217	61.757	1.752	0.998
772	772	1	772	76.37	115733	1690	2369	211.124	190.243	71.84	43.469	35.609	46.387	71.568	43.417	1.648	8.005	26.375	0.651	0.901	0.713	0	0.476	0.231	93.48	1.549	0.99
773	773	1	773	76.546	115878	1733	2122	182.228	171.752	64.498	41.014	32.558	46.974	64.405	41.146	1.565	9.51	19.162	0.612	0.943	0.817	0	0.656	0.195	20.929	1.732	0.999
774	774	1	774	74.91	116025	1055	1186	137.152	127.968	47.927	29.289	28	36.651	46.39	29.275	1.585	7.692	17.83	0.597	0.933	0.89	0	0.705	0.204	163.93	1.693	0.991
775	775	1	775	76.094	116176	658	720	98.32	97.413	34.482	27.458	24	28.945	31.321	29.12	1.076	6.692	14.691	0.413	0.991	0.914	0	0.855	0.129	47.603	1.627	0.965
776	776	1	776	78.427	116324	1745	2126	181.116	169.723	58.464	45.921	34.176	47.136	52.773	46.065	1.146	9.635	18.798	0.501	0.937	0.821	0	0.668	0.2	56.016	1.728	0.998
777	777	1	777	73.285	116470	2081	2691	226.548	195.874	69.354	53.767	40.497	51.474	66.272	53.235	1.245	9.186	24.663	0.329	0.865	0.773	0	0.51	0.257	98.929	1.637	0.998
778	778	1	778	74.995	116624	1653	1897	169.712	166.003	65.437	42.734	31.305	45.877	52.038	45.011	1.156	9.74	17.424	0.648	0.978	0.871	0	0.721	0.153	149.398	1.727	0.997
779	779	1	779	73.064	116770	1412	1689	166.276	155.661	58.009	38.665	32.558	42.401	57.07	38.833	1.47	8.492	19.581	0.614	0.936	0.836	0	0.642	0.201	93.304	1.671	0.998
780	780	1	780	71.736	116929	2566	3473	239.948	228.921	86.556	52.225	37.947	57.159	86.052	52.631	1.635	10.694	22.438	0.732	0.954	0.739	0	0.56	0.184	46.122	1.581	0.991
781	781	1	781	76.139	117075	2013	2196	187.104	187.137	72.78	34	34	50.626	71	34	2.088	10.759	17.391	0.747	1	0.917	0	0.723	0.074	89.561	1.595	0.989
782	782	1	782	64.721	-100781	3426	4811	317.284	282.698	118.229	53.455	38.471	66.046	117.154	53.085	2.207	10.798	29.384	0.77	0.891	0.712	0	0.428	0.238	179.237	1.73	0.999
783	783	1	783	66.776	117373	2992	4093	274.988	258.924	105.683	51	15.232	61.721	105.076	51.039	2.059	10.88	25.274	0.747	0.942	0.731	0	0.497	0.196	178.292	1.703	0.999
784	784	1	784	77.875	117524	1610	1842	161.828	156.161	56.569	42.281	35.384	45.276	52.802	42.048	1.256	9.949	16.266	0.545	0.965	0.874	0	0.773	0.171	94.326	1.714	0.998
785	785	1	785	74.511	-108816	3300	4504	312.38	270.72	111.544	49.976	37.363	64.82	110.603	50.695	2.182	10.564	29.57	0.775	0.867	0.733	0	0.425	0.256	164.973	1.719	0.998
786	786	1	786	73.132	-53363.5	4335	5639	342.06	314.453	133.135	60.143	44.944	74.293	133.24	60.166	2.215	12.673	26.991	0.748	0.919	0.769	0	0.466	0.216	18.301	1.629	0.994
787	787	1	787	75.374	-57454	4233	5576	334.676	281.831	109.554	71.786	5.657	73.414	89.872	77.833	1.155	12.648	26.461	0.641	0.842	0.759	0	0.475	0.273	85.411	1.623	0.995
788	788	1	788	75.423	-100544	3425	4646	328.076	267.861	111.072	54.523	41.761	66.037	107.541	54.708	1.966	10.44	31.426	0.689	0.816	0.737	0	0.4	0.29	144.736	1.614	0.988
789	789	1	789	71.811	118273	1312	1452	150.88	143.597	52.498	40.237	29.53	40.872	44.045	41.11	1.071	8.696	17.351	0.456	0.952	0.904	0	0.724	0.186	28.373	1.697	0.997
790	790	1	790	79.246	118423	2000	2606	224.24	215.772	91	37	27.785	50.463	84	37	2.27	8.919	25.142	0.812	0.962	0.767	0	0.5	0.175	97.729	1.59	0.996
791	791	1	791	72.458	118580	2908	4243	304.54	254.971	98.407	57.378	34	60.849	91.924	57.974	1.586	9.549	31.893	0.697	0.837	0.685	0	0.394	0.276	148.598	1.564	0.985
792	792	1	792	74.095	118725	1346	1585	159.932	147.09	53.451	36.77	28.636	41.398	50.21	36.77	1.366	8.416	19.003	0.591	0.92	0.849	0	0.661	0.216	31.904	1.651	0.997
793	793	1	793	70.45	118881	2171	2869	234.204	224.242	94.048	42.108	26.077	52.576	89.006	43.829	2.031	9.27	25.266	0.802	0.957	0.757	0	0.497	0.18	164.925	1.628	0.994
794	794	1	794	80.502	-95654.6	3461	4368	279.892	252.428	86.023	74.655	47.413	66.383	78.6	76.4	1.029	12.365	22.635	0.472	0.902	0.792	0	0.555	0.23	157.08	1.602	0.989
795	795	1	795	75.189	119171	2841	3375	239.92	223.217	88.255	50.797	44.407	60.144	87.092	50.695	1.718	11.841	20.261	0.614	0.93	0.842	0	0.62	0.206	112.338	1.702	0.999
796	796	1	796	73.54	119325	1060	1203	130.124	126.55	47.17	33.743	27.857	36.737	42	35	1.2	8.146	15.974	0.593	0.973	0.881	0	0.787	0.162	114.014	1.584	0.992
797	797	1	797	84.449	119469	2479	3543	259.892	243.552	96.835	54.002	24.331	56.181	96.042	53.852	1.783	9.539	27.246	0.712	0.937	0.7	0	0.461	0.2	120.553	1.498	0.983
798	798	1	798	72.94	119624	1148	1378	154.772	150.243	63.135	31.796	27.203	38.232	59.54	31.257	1.905	7.417	20.866	0.721	0.971	0.833	0	0.602	0.164	18.56	1.65	0.998
799	799	1	799	72.902	119777	1741	2495	220.76	208.602	90.078	39.57	21.541	47.082	82.073	39.623	2.071	7.886	27.993	0.763	0.945	0.698	0	0.449	0.193	144.546	1.576	0.995
800	800	1	800	75.524	119927	1922	2081	182.356	177.938	72.007	34.596	32	49.469	71.197	34.482	2.065	10.54	17.302	0.737	0.976	0.924	0	0.726	0.157	53.218	1.768	0.999
801	801	1	801	76.962	120076	1907	2324	188.728	181.6	67.956	45.006	32.558	49.275	68.797	44.654	1.541	10.104	18.678	0.661	0.962	0.821	0	0.673	0.175	49.891	1.761	0.999
802	802	1	802	76.549	120228	975	1096	151.18	149.906	63.008	24	22.804	35.234	63	24	2.625	6.449	23.441	0.787	0.992	0.89	0	0.536	0.127	9.094	1.67	0.993
803	803	1	803	76.828	120369	1887	2762	241.26	224.538	96.876	33.656	22.361	49.016	96.876	34.366	2.819	7.821	30.846	0.834	0.931	0.683	0	0.407	0.206	95.895	1.55	0.995
804	804	1	804	76.361	120523	910	1202	145.52	131.261	50.448	32.045	22	34.039	43.417	32.28	1.345	6.253	23.27	0.683	0.902	0.757	0	0.54	0.23	35.487	1.577	0.999
805	805	1	805	80.789	120673	1591	2020	185.692	173.712	68.964	34.825	30.265	45.008	67.209	34.655	1.939	8.568	21.673	0.713	0.935	0.788	0	0.58	0.202	139.715	1.745	0.999
806	806	1	806	82.706	120829	2315	2900	235.472	221.932	90.255	46.045	35.777	54.291	88.6	45.88	1.931	9.831	23.951	0.746	0.942	0.798	0	0.525	0.195	10.53	1.644	0.998
807	807	1	807	73.979	120972	1962	2839	230.44	204.472	76.903	53.159	7.211	49.981	65	59.615	1.09	8.514	27.066	0.718	0.887	0.691	0	0.464	0.241	169.955	1.595	0.997
808	808	1	808	70.892	121124	739	953	136.924	134.417	59.682	19.393	19.698	30.674	59.034	19.026	3.103	5.397	25.37	0.851	0.982	0.775	0	0.495	0.148	5.553	1.576	0.993
809	809	1	809	74.044	121278	922	1096	129.768	127.414	44.777	33.774	23.409	34.263	40	35	1.143	7.105	18.264	0.625	0.982	0.841	0	0.688	0.147	97.37	1.589	0.995
810	810	1	810	66.449	121435	1417	2376	238.252	222.826	100.344	34.811	24	42.476	100.225	34.015	2.947	5.947	40.059	0.81	0.935	0.596	0	0.314	0.202	27.24	1.511	0.997
811	811	1	811	77.48	121574	1024	1094	130.124	130.026	54.562	27.217	26.306	36.108	53.226	26.833	1.984	7.869	16.535	0.717	0.999	0.936	0	0.76	0.088	52.968	1.612	0.998
812	812	1	812	79.03	121724	1782	3414	273.292	225.009	84.9	56.608	5.657	47.633	70.178	59.548	1.179	6.52	41.913	0.599	0.823	0.522	0	0.3	0.286	124.522	1.486	0.991
813	813	1	813	70.897	121872	1699	2933	245.992	222.824	79.076	59.592	24	46.511	79.076	59.666	1.325	6.907	35.616	0.536	0.906	0.579	0	0.353	0.227	129.903	1.579	0.997
814	814	1	814	79.727	-19704	5244	8044	431.228	334.717	116.297	94.162	44.944	81.712	112.285	94.26	1.191	12.161	35.461	0.456	0.776	0.652	0	0.354	0.316	79.205	1.668	0.998
815	815	1	815	74.112	122174	956	1070	124.208	122.905	47.17	28.982	26.306	34.889	46.098	29.614	1.557	7.697	16.138	0.6	0.99	0.893	0	0.779	0.132	167.51	1.65	0.992
816	816	1	816	70.063	122325	1814	2004	171.18	165.941	56.824	46.853	40	48.059	56.294	47.074	1.196	10.597	16.154	0.384	0.969	0.905	0	0.778	0.166	8.239	1.752	0.999
817	817	1	817	79.124	122475	981	1185	137.152	128.145	46.043	33.359	27.203	35.342	44.407	33.242	1.336	7.153	19.175	0.492	0.934	0.828	0	0.655	0.203	143.579	1.57	0.994
818	818	1	818	77.101	122627	1100	1374	149.54	141.547	53.535	35.891	25.06	37.424	48.877	38.588	1.267	7.356	20.329	0.631	0.947	0.801	0	0.618	0.191	62.614	1.607	0.993
819	819	1	819	73.461	122773	1796	2123	184.908	173.963	68.593	40.96	34.928	47.82	65	41.231	1.576	9.713	19.037	0.655	0.941	0.846	0	0.66	0.197	127.597	1.74	0.998
820	820	1	820	75.405	-116484	3092	3407	221.288	213.119	77.279	60.215	50.12	62.744	66.708	63.891	1.044	13.973	15.837	0.479	0.963	0.908	0	0.793	0.174	176.773	1.737	0.998
821	821	1	821	77.775	-109335	3222	4714	314.376	271.961	109.659	57.062	15.232	64.05	106.921	57.559	1.858	10.249	30.674	0.723	0.865	0.683	0	0.41	0.257	176.645	1.728	1
822	822	1	822	72.88	123224	2085	2310	186.22	180.297	64.405	44.729	38.21	51.524	57.315	45.277	1.266	11.196	16.632	0.488	0.968	0.903	0	0.756	0.167	12.018	1.798	0.999
823	823	1	823	76.068	123376	1320	1558	159.476	146.348	50.09	42.238	31.623	40.996	45.891	41.976	1.093	8.277	19.267	0.277	0.918	0.847	0	0.652	0.217	19.207	1.663	0.996
824	824	1	824	68.581	123514	2335	2987	235.144	223.442	88.391	51.984	10.77	54.525	86.839	53.009	1.638	9.93	23.68	0.573	0.95	0.782	0	0.531	0.188	60.948	1.567	0.991
825	825	1	825	76.03	-65496.7	3920	4698	296.728	256.182	95.126	59.358	47.539	70.648	93	60	1.55	13.211	22.461	0.641	0.863	0.834	0	0.559	0.258	177.24	1.807	0.999
826	826	1	826	73.506	123829	2791	3386	245.38	235.737	93.68	47.603	34.928	59.612	89.051	48.01	1.855	11.374	21.573	0.768	0.961	0.824	0	0.582	0.176	98.548	1.697	0.999
827	827	1	827	71.234	123976	1844	2038	164.708	163.758	55.543	47.127	41.183	48.455	49.396	47.17	1.047	11.196	14.712	0.229	0.994	0.905	0	0.854	0.119	158.576	1.744	0.998
828	828	1	828	70.803	124128	2043	3369	267.504	230.614	92.779	51.706	24.083	51.002	92.195	52.086	1.77	7.637	35.026	0.759	0.862	0.606	0	0.359	0.259	84.821	1.63	0.998
829	829	1	829	74.459	124275	618	678	96.196	95.617	36.139	22.637	20	28.051	34.928	22.561	1.548	6.424	14.974	0.633	0.994	0.912	0	0.839	0.119	171.071	1.504	0.991
830	830	1	830	76.939	124422	854	1206	160.816	135.49	54.589	29.805	18.439	32.975	52.887	30.083	1.758	5.31	30.283	0.744	0.843	0.708	0	0.415	0.273	169.988	1.558	0.997
831	831	1	831	77.715	124576	1025	1609	186.604	159.542	63.388	33.897	19.799	36.126	63.127	34.059	1.853	5.493	33.972	0.745	0.855	0.637	0	0.37	0.264	176.492	1.576	0.996
832	832	1	832	79.127	124726	1309	1873	194.972	186.406	74.095	39.602	26.907	40.825	67.882	41.012	1.655	6.714	29.041	0.72	0.956	0.699	0	0.433	0.182	143.679	1.473	0.993
833	833	1	833	77.474	124874	757	1031	133.588	129.386	49.659	30.091	21.26	31.046	49.659	29.967	1.657	5.667	23.574	0.698	0.969	0.734	0	0.533	0.167	43.746	1.524	0.995
834	834	1	834	72.187	125023	938	1056	124.664	123.565	46.043	27.577	25.298	34.559	45.255	26.87	1.684	7.524	16.568	0.673	0.991	0.888	0	0.758	0.128	50.071	1.578	0.998
835	835	1	835	70.903	125177	1007	1326	154.216	149.261	59.397	30.24	20	35.807	57.801	30.017	1.926	6.53	23.617	0.779	0.968	0.759	0	0.532	0.168	117.694	1.614	0.995
836	836	1	836	74.855	125324	947	1262	149.868	141.116	58.31	30.166	22	34.724	53.759	30.414	1.768	6.319	23.717	0.711	0.942	0.75	0	0.53	0.196	130.733	1.551	0.992
837	837	1	837	73.176	125475	697	771	102.44	101.29	36.688	26.648	25.06	29.79	34.132	26.173	1.304	6.804	15.056	0.405	0.989	0.904	0	0.835	0.134	3.1	1.548	0.989
838	838	1	838	75.57	125627	511	564	95.184	95.896	39.623	18.72	18	25.507	39.051	19.105	2.044	5.369	17.73	0.743	1	0.906	0	0.709	0.124	87.137	1.434	0.991
839	839	1	839	74.93	125778	957	1240	143.752	136.622	53.16	29.464	22	34.907	51.245	29.155	1.758	6.657	21.593	0.698	0.95	0.772	0	0.582	0.187	86.57	1.644	0.995
840	840	1	840	73.091	125923	1638	2971	264.268	222.507	77.026	61.543	16.125	45.668	72.339	66.483	1.088	6.198	42.636	0.303	0.842	0.551	0	0.295	0.273	16.978	1.448	0.99
841	841	1	841	78.344	126077	544	592	92.404	92.411	35.511	21.387	20.881	26.318	35.228	21.633	1.628	5.887	15.696	0.608	1	0.919	0	0.801	0.068	29.446	1.469	0.991
842	842	1	842	78.875	126223	1447	1739	167.06	162.943	55.009	47.211	30.594	42.923	52.355	47.011	1.114	8.662	19.288	0.296	0.975	0.832	0	0.652	0.158	13.591	1.68	0.998
843	843	1	843	76.796	126372	1441	1547	153.104	152.648	58.412	31.653	28.071	42.834	57.706	31.765	1.817	9.412	16.267	0.699	0.997	0.931	0	0.773	0.106	153.618	1.675	0.998
844	844	1	844	74.045	126525	801	836	109.268	110.098	44.598	22.627	22.361	31.935	43.841	22.627	1.937	7.331	14.906	0.712	1	0.958	0	0.843	0.124	139.339	1.495	0.988
845	845	1	845	75.434	126678	1673	1901	182.2	179.555	71.512	30.197	28.636	46.153	70.257	30.067	2.337	9.182	19.843	0.803	0.985	0.88	0	0.633	0.141	80.246	1.6	0.988
846	846	1	846	74.871	126824	712	739	95.968	96.418	31.906	28	26	30.109	31	28	1.107	7.419	12.935	0.312	1	0.963	0	0.971	0.114	108.264	1.65	0.965
847	847	1	847	74.942	126974	797	934	130.58	128.651	54.562	18.582	18.439	31.855	55.227	18.385	3.004	6.104	21.394	0.845	0.985	0.853	0	0.587	0.141	132.715	1.503	0.989
848	848	1	848	68.013	127130	1780	2531	241.06	226.673	97.499	32.409	22.361	47.606	95.88	32.249	2.973	7.384	32.646	0.86	0.94	0.703	0	0.385	0.197	111.513	1.584	0.998
849	849	1	849	72.356	127274	1028	1119	141.728	139.495	62.426	22.745	22.361	36.179	60.926	22.361	2.725	7.253	19.54	0.779	0.984	0.919	0	0.643	0.143	149.75	1.603	0.999
850	850	1	850	75.459	-92053.4	3368	3776	242.756	232.123	82.976	62.67	50.596	65.485	66.37	63.632	1.043	13.874	17.497	0.439	0.956	0.892	0	0.718	0.181	142.506	1.666	0.993
851	851	1	851	73.243	127574	1279	1370	140.132	140.191	53.712	31	31.048	40.354	49.254	31.257	1.576	9.127	15.353	0.662	1	0.934	0	0.818	0.082	6.591	1.737	0.994
852	852	1	852	75.047	127726	1253	1532	159.704	155.065	64.008	31.983	23.324	39.942	59.666	33.422	1.785	7.846	20.355	0.713	0.971	0.818	0	0.617	0.164	141.989	1.637	0.997
853	853	1	853	67.955	127872	1940	2246	187.716	179.752	62.968	47.276	37.202	49.7	56.613	51.614	1.097	10.335	18.164	0.385	0.958	0.864	0	0.692	0.18	132.849	1.771	0.999
854	854	1	854	71.178	128026	1791	2234	191.836	182.638	72.45	40.471	27.785	47.753	71.197	40.311	1.766	9.336	20.548	0.707	0.952	0.802	0	0.612	0.186	147.626	1.559	0.995
855	855	1	855	75.169	128178	1129	1385	144.636	140.291	53.151	34.691	25.612	37.914	52.631	34.928	1.507	7.806	18.529	0.626	0.97	0.815	0	0.678	0.165	76.332	1.597	0.995
856	856	1	856	75.051	128325	1300	1405	144.18	140.262	56.648	31.264	29.732	40.684	56.436	31.385	1.798	9.017	15.991	0.657	0.973	0.925	0	0.786	0.161	114.855	1.645	0.997
857	857	1	857	71.546	128474	706	852	114.5	111.367	40.804	30.727	20.881	29.982	36.892	31.064	1.188	6.166	18.57	0.502	0.973	0.829	0	0.677	0.162	51.643	1.5	0.993
858	858	1	858	75.236	128622	738	800	105.776	106.488	41.725	24.862	22.627	30.654	40.817	24.698	1.653	6.977	15.161	0.648	1	0.922	0	0.829	0.122	143.629	1.559	0.986
859	859	1	859	75.138	128774	610	648	94.628	94.776	37.108	22.776	20.881	27.869	34.366	23.345	1.472	6.446	14.679	0.628	1	0.941	0	0.856	0.097	12.368	1.505	0.984
860	860	1	860	72.768	128925	781	829	106.032	105.961	38.079	25.339	24.413	31.534	36.125	25.495	1.417	7.366	14.395	0.565	0.999	0.942	0	0.873	0.087	125.499	1.527	0.992
861	861	1	861	82.398	129083	2065	4533	381.82	293.008	110.923	63.282	8	51.276	104	66	1.576	5.408	70.599	0.815	0.767	0.456	0	0.178	0.322	99.882	1.5	0.995
862	862	1	862	74.637	129223	636	765	109.14	105.663	41.976	20.274	16.125	28.457	41.593	20.396	2.039	5.827	18.729	0.779	0.968	0.831	0	0.671	0.167	78.696	1.503	0.99
863	863	1	863	73.177	129374	1692	2107	211.808	201.812	89.202	27.531	23.409	46.415	88.645	27.459	3.228	7.988	26.515	0.861	0.953	0.803	0	0.474	0.185	100.668	1.593	0.994
864	864	1	864	73.47	129524	2202	2398	185.592	180.314	68.622	42.863	39.395	52.95	68.476	43.417	1.577	11.865	15.642	0.611	0.972	0.918	0	0.803	0.163	119.915	1.648	0.996
865	865	1	865	73.546	129673	714	747	101.784	102.5	39.661	22.885	22.627	30.151	39.699	23.431	1.694	7.015	14.51	0.679	1	0.956	0	0.866	0.123	31.011	1.557	0.989
866	866	1	866	74.84	129825	573	604	95.968	96.244	41	19	19.698	27.01	40	19	2.105	5.971	16.073	0.75	1	0.949	0	0.782	0.106	98.632	1.476	0.991
867	867	1	867	71.996	129971	611	790	122.084	117.684	48.6	22.523	12.649	27.892	48.01	22.204	2.162	5.005	24.394	0.782	0.964	0.773	0	0.515	0.173	39.134	1.468	0.987
868	868	1	868	75.695	130123	932	967	113.616	114.043	39.051	30.834	28.425	34.448	39.825	30.48	1.307	8.203	13.85	0.434	1	0.964	0	0.907	0.11	135.875	1.584	0.996
869	869	1	869	76.866	130274	555	644	101.1	96.793	38.21	21.697	19.698	26.583	38.118	21.095	1.807	5.49	18.417	0.657	0.957	0.862	0	0.682	0.18	174.226	1.477	0.988
870	870	1	870	75.808	130425	692	746	98.32	96.138	33.838	27.201	23.409	29.683	30.529	30.529	1	7.038	13.969	0.461	0.978	0.928	0	0.9	0.154	113.389	1.537	0.992
871	871	1	871	74.438	130577	1349	1551	164.936	154.199	63.906	31.187	28	41.444	63.695	31.385	2.029	8.179	20.166	0.734	0.935	0.87	0	0.623	0.202	67.976	1.707	0.999
872	872	1	872	76.796	130726	683	786	105.12	103.744	34.928	30.23	24	29.489	32.14	31.145	1.032	6.497	16.179	0.304	0.987	0.869	0	0.777	0.138	1.077	1.491	0.991
873	873	1	873	67.431	130874	1400	1867	210.824	194.669	84.404	29.966	22.361	42.22	82.765	30.414	2.721	6.641	31.748	0.848	0.923	0.75	0	0.396	0.212	19.304	1.511	0.995
874	874	1	874	78.825	131026	1428	1622	158.108	155.059	58.694	35.579	31.305	42.64	54	36	1.5	9.032	17.506	0.682	0.981	0.88	0	0.718	0.149	2.965	1.672	0.997
875	875	1	875	74.965	131174	590	637	94.528	94.04	36.715	23.152	21.541	27.408	32.696	25.08	1.304	6.242	15.145	0.599	0.995	0.926	0	0.83	0.116	126.319	1.495	0.99
876	876	1	876	76.206	131327	1254	1488	149.768	144.356	50.99	37.041	30	39.958	45.177	37.121	1.217	8.373	17.887	0.46	0.964	0.843	0	0.703	0.173	173.415	1.633	0.997
877	877	1	877	74.565	131472	1169	1287	135.484	132.483	49.406	34.02	31.113	38.58	45.177	34.886	1.295	8.628	15.702	0.502	0.978	0.908	0	0.8	0.154	133.864	1.617	0.995
878	878	1	878	76.717	131625	1136	1184	126.988	127.482	46.69	30.78	29.732	38.032	46.84	30.083	1.557	8.946	14.195	0.589	1	0.959	0	0.885	0.111	167.396	1.61	0.992
879	879	1	879	72.514	131774	1231	1443	152.776	148.805	60.465	29.768	27.203	39.59	60.465	30.232	2	8.058	18.961	0.765	0.974	0.853	0	0.663	0.16	142.765	1.629	0.995
880	880	1	880	74.6	131923	1612	1824	168.5	160.512	60.108	39.523	33.941	45.304	57.706	39.825	1.449	9.567	17.613	0.582	0.953	0.884	0	0.713	0.185	158.157	1.72	0.998
881	881	1	881	74.084	132075	582	615	91.52	91.664	34.234	21.471	20.881	27.222	31.385	21.471	1.462	6.359	14.392	0.609	1	0.946	0	0.873	0.097	113.953	1.491	0.989
882	882	1	882	74.711	132228	665	782	106.132	101.224	34.525	28.722	24.083	29.098	30.887	30.414	1.016	6.266	16.938	0.397	0.954	0.85	0	0.742	0.184	5.279	1.474	0.991
883	883	1	883	72.841	132375	1828	2070	184.452	173.926	71.169	40	36.056	48.244	65.765	40.447	1.626	9.91	18.612	0.67	0.943	0.883	0	0.675	0.195	13.642	1.595	0.993
884	884	1	884	73.922	132525	2334	2553	189.584	186.286	68.264	44.197	41.231	54.514	68.118	45.044	1.512	12.311	15.399	0.606	0.983	0.914	0	0.816	0.146	0.619	1.646	0.995
885	885	1	885	75.818	132675	895	1073	134.016	119.11	42.19	30.437	23.409	33.757	40.311	31.385	1.284	6.678	20.067	0.587	0.889	0.834	0	0.626	0.24	145.728	1.521	0.99
886	886	1	886	74.53	132826	956	1091	144.608	143.449	62.129	20.387	17.889	34.889	62.394	20.1	3.104	6.611	21.874	0.842	0.992	0.876	0	0.574	0.126	170.007	1.637	0.995
887	887	1	887	71.174	132974	1010	1097	133.488	132.85	54.589	24.249	24.083	35.86	53.907	24.839	2.17	7.566	17.643	0.724	0.995	0.921	0	0.712	0.115	39.215	1.596	0.997
888	888	1	888	78.485	133126	995	1130	136.14	134.348	56.886	26	12	35.593	56	26	2.154	7.309	18.627	0.746	0.987	0.881	0	0.675	0.138	13.997	1.648	0.995
889	889	1	889	74.172	133276	2165	2337	179.676	177.287	65.46	44.006	41.231	52.503	64.008	43.909	1.458	12.049	14.912	0.58	0.987	0.926	0	0.843	0.138	152.065	1.638	0.996
890	890	1	890	78.267	133426	882	1007	123.952	123.846	44.922	29	26	33.511	43	29	1.483	7.116	17.42	0.64	0.999	0.876	0	0.721	0.089	77.366	1.605	0.992
891	891	1	891	78.687	133574	2133	2801	222.728	214.738	87.864	38.624	30	52.114	88.566	38.21	2.318	9.577	23.257	0.803	0.964	0.762	0	0.54	0.172	170.971	1.633	0.997
892	892	1	892	75.483	133724	808	866	107.9	107.752	38.588	29.382	27.857	32.075	30.676	29.411	1.043	7.488	14.409	0.231	0.999	0.933	0	0.872	0.095	164.535	1.587	0.991
893	893	1	893	73.587	133874	1273	1388	136.924	135.65	47.297	35.821	33.941	40.26	42.72	37.643	1.135	9.297	14.728	0.475	0.991	0.917	0	0.853	0.129	94.843	1.638	0.995
894	894	1	894	71.22	134022	1109	1238	139.932	138.221	54.231	27.806	24.331	37.577	53.712	27.313	1.967	7.925	17.656	0.727	0.988	0.896	0	0.712	0.136	20.326	1.635	0.997
895	895	1	895	75.634	134175	862	932	110.58	110.343	37.202	31.773	29.53	33.129	33	32	1.031	7.795	14.186	0.187	0.998	0.925	0	0.886	0.101	113.303	1.514	0.985
896	896	1	896	72.439	134326	1240	1420	145.976	141.31	53.413	33.875	29.53	39.734	50.537	34	1.486	8.495	17.185	0.599	0.968	0.873	0	0.731	0.168	26.951	1.633	0.997
897	897	1	897	74.732	134472	1650	2107	217.068	173.205	64.07	44.192	10	45.835	54.037	44.045	1.227	7.601	28.557	0.345	0.798	0.783	0	0.44	0.302	100.3	1.535	0.994
898	898	1	898	74.341	134624	2515	2869	211.352	205.427	75.822	52.305	42.048	56.588	71.47	52.498	1.361	11.9	17.761	0.632	0.972	0.877	0	0.708	0.162	144.721	1.668	0.995
899	899	1	899	75.695	134775	699	732	98.52	99.238	36.056	23.501	22.804	29.833	34	24	1.417	7.095	13.886	0.585	1	0.955	0	0.905	0.123	4.23	1.536	0.989
900	900	1	900	74.293	134925	607	641	92.376	93.062	35.355	22	22.804	27.8	31	22	1.409	6.571	14.058	0.583	1	0.947	0	0.894	0.124	11.986	1.595	0.961
901	901	1	901	73.4	135075	1283	1664	165.164	151.076	52.631	38.894	29.732	40.417	50.22	39.051	1.286	7.768	21.262	0.588	0.915	0.771	0	0.591	0.22	14.508	1.651	0.998
902	902	1	902	75.753	135224	973	1036	122.412	123.768	50.567	28	27.203	35.197	46	28	1.643	7.949	15.401	0.674	1	0.939	0	0.816	0.133	68.412	1.658	0.991
903	903	1	903	73.895	135378	780	862	119.048	116.708	44.721	25	22.804	31.514	44	25	1.76	6.552	18.17	0.692	0.98	0.905	0	0.692	0.15	173.902	1.579	0.994
904	904	1	904	71.162	135529	1647	2037	185.892	168.268	59.548	46	29.732	45.793	54	46	1.174	8.86	20.981	0.505	0.905	0.809	0	0.599	0.227	138.289	1.731	0.997
905	905	1	905	75.76	135674	1097	1209	138.492	136.795	53.226	33.527	28.284	37.373	52.811	33.526	1.575	7.921	17.484	0.597	0.988	0.907	0	0.719	0.136	24.226	1.588	0.996
906	906	1	906	75.682	135822	1260	1384	142.968	138.617	54.452	34.684	33.941	40.053	48.01	37.202	1.291	8.813	16.222	0.609	0.97	0.91	0	0.775	0.166	94.766	1.632	0.995
907	907	1	907	73.553	135971	2155	2308	193.632	191.523	78.243	38.055	37.202	52.382	77.104	38.21	2.018	11.129	17.398	0.723	0.989	0.934	0	0.722	0.133	50.882	1.641	0.997
908	908	1	908	74.38	136125	1032	1156	126.56	125.281	47.297	28.646	24.166	36.249	46.615	29.155	1.599	8.154	15.521	0.661	0.99	0.893	0	0.81	0.131	159.726	1.578	0.99
909	909	1	909	79.085	-67375.9	3678	5580	366.736	287.921	111.364	70.244	18.868	68.432	105.361	69.921	1.507	10.029	36.568	0.674	0.785	0.659	0	0.344	0.311	0.424	1.666	0.998
910	910	1	910	75.108	136422	1134	1221	138.948	138.016	56.303	30.061	26	37.998	55.946	30.887	1.811	8.161	17.025	0.7	0.993	0.929	0	0.738	0.122	64.703	1.633	0.999
911	911	1	911	76.965	136571	2427	2878	215.244	206.032	74.793	49.534	37.363	55.589	74.007	49.01	1.51	11.276	19.089	0.67	0.957	0.843	0	0.658	0.18	171.507	1.664	0.996
912	912	1	912	76.022	136724	811	918	112.604	110.068	40.804	30.526	25.298	32.134	34.482	32.249	1.069	7.202	15.635	0.543	0.977	0.883	0	0.804	0.154	103.994	1.532	0.995
913	913	1	913	73.364	136872	1123	1357	146.076	136.15	52.924	30.995	26.833	37.813	52.811	30.364	1.739	7.688	19.001	0.648	0.932	0.828	0	0.661	0.205	115.599	1.602	0.996
914	914	1	914	80.225	137023	1518	2011	193.732	172.629	69.57	38.717	24.739	43.963	63.781	38.288	1.666	7.836	24.725	0.698	0.891	0.755	0	0.508	0.238	66.5	1.541	0.994
915	915	1	915	74.256	137175	734	794	105.32	106.131	40.224	23.095	22	30.571	37.656	23.345	1.613	6.969	15.112	0.617	1	0.924	0	0.832	0.125	15.569	1.556	0.992
916	916	1	916	72.45	137325	1020	1151	127.572	124.681	43.081	33.713	26.907	36.038	41.4	33.422	1.239	7.995	15.956	0.514	0.977	0.886	0	0.788	0.155	141.453	1.565	0.992
917	917	1	917	73.636	137476	601	653	97.436	97.301	39.459	22.291	20.881	27.663	38.079	22.472	1.694	6.168	15.797	0.627	0.999	0.92	0	0.796	0.095	103.429	1.487	0.992
918	918	1	918	74.757	137623	1596	1732	155.784	151.493	52.154	44.5	38.471	45.079	47.096	44.102	1.068	10.245	15.206	0.258	0.972	0.921	0	0.826	0.162	162.004	1.722	0.996
919	919	1	919	72.453	137776	594	775	116.168	107.839	45.277	25.533	19.799	27.501	38.639	26.476	1.459	5.113	22.719	0.604	0.928	0.766	0	0.553	0.208	40.985	1.458	0.993
920	920	1	920	73.556	137924	1994	2149	173.204	167.262	60.44	46.254	39.395	50.387	57.489	46.861	1.227	11.512	15.045	0.514	0.966	0.928	0	0.835	0.17	20.447	1.78	0.999
921	921	1	921	76.107	-44467.6	4056	4736	288.004	272.638	110.309	51.833	45.122	71.863	110.68	51.865	2.134	14.083	20.45	0.748	0.947	0.856	0	0.614	0.191	77.455	1.786	0.999
922	922	1	922	67.915	138230	2264	3040	238.252	216.295	85.586	54.542	37.947	53.69	65.069	64.031	1.016	9.503	25.072	0.566	0.908	0.745	0	0.501	0.225	121.614	1.542	0.989
923	923	1	923	73.754	-131448	2754	3115	223.312	210.327	75.286	50.765	43.267	59.216	68.68	50.249	1.367	12.333	18.108	0.573	0.942	0.884	0	0.694	0.196	146.934	1.599	0.993
924	924	1	924	73.623	138529	656	711	104.764	105.148	38.079	27.298	22.361	28.901	34	28	1.214	6.262	16.731	0.527	1	0.923	0	0.751	0.11	100.704	1.524	0.99
925	925	1	925	77.308	-42664.2	4095	5219	318.14	278.832	109.59	62.177	48.826	72.207	102.489	62.29	1.645	12.872	24.716	0.67	0.876	0.785	0	0.508	0.249	178.707	1.69	0.998
926	926	1	926	75.283	-24775.5	4509	5172	283.756	274.334	107.355	59.719	48.332	75.77	96.021	60.008	1.6	15.89	17.857	0.664	0.967	0.872	0	0.704	0.169	12.514	1.833	1
927	927	1	927	74.703	138974	2596	3084	236.128	224.308	95.635	46.382	39.294	57.492	92.022	47.011	1.957	10.994	21.478	0.751	0.95	0.842	0	0.585	0.188	75.135	1.683	0.997
928	928	1	928	75.933	139121	535	617	97.836	96.698	39.205	24	21.541	26.099	32	24	1.333	5.468	17.891	0.541	0.988	0.867	0	0.702	0.135	134.808	1.473	0.991
929	929	1	929	71.119	139274	1434	1741	177.524	167.861	59.008	37	32.062	42.73	59	37	1.595	8.078	21.977	0.47	0.946	0.824	0	0.572	0.192	91.774	1.67	0.997
930	930	1	930	73.558	139424	1474	1744	164.68	160.15	62.37	42.144	30	43.322	47.011	43.012	1.093	8.951	18.399	0.609	0.972	0.845	0	0.683	0.162	147.707	1.691	0.995
931	931	1	931	73.927	139575	2633	3263	249.3	215.124	85.053	50.063	29.12	57.9	83.546	50.01	1.671	10.562	23.604	0.692	0.863	0.807	0	0.532	0.259	176.576	1.684	0.999
932	932	1	932	73.122	139721	1486	1769	167.388	157.245	58.078	40	33.526	43.498	58	40	1.45	8.878	18.855	0.603	0.939	0.84	0	0.666	0.198	87.58	1.685	0.998
933	933	1	933	74.596	139874	1048	1191	135.028	127.439	46.239	30.505	24.739	36.529	44.011	30.017	1.466	7.761	17.397	0.632	0.944	0.88	0	0.722	0.194	178.812	1.682	0.991
934	934	1	934	81.326	140026	2393	3091	247.96	229.587	97.514	41.456	18.868	55.198	95	42	2.262	9.651	25.693	0.782	0.926	0.774	0	0.489	0.21	4.875	1.653	0.997
935	935	1	935	79.379	-90704.1	3224	4015	265.58	249.058	100.18	54.177	26	64.07	99.02	54.424	1.819	12.139	21.877	0.67	0.938	0.803	0	0.574	0.2	155.049	1.651	0.994
936	936	1	936	76.853	140322	1102	1463	160.232	142.08	51.546	38	26.077	37.458	49	38	1.289	6.878	23.298	0.521	0.887	0.753	0	0.539	0.241	68.037	1.586	0.995
937	937	1	937	75.897	140476	669	798	112.576	109.568	45.651	26	22	29.186	40	26	1.538	5.943	18.944	0.576	0.973	0.838	0	0.663	0.161	28.896	1.518	0.993
938	938	1	938	75.522	140627	794	910	114.272	109.907	39.925	29.682	26	31.795	32.985	29.833	1.106	6.948	16.446	0.29	0.962	0.873	0	0.764	0.175	72.168	1.528	0.995
939	939	1	939	71.45	140773	1362	1449	145.292	145.412	57.628	34.512	32.558	41.643	57.385	34.713	1.653	9.374	15.499	0.58	1	0.94	0	0.811	0.089	38.205	1.713	0.997
940	940	1	940	77.263	140925	1182	1363	150.652	140.232	55.227	31.33	27.785	38.794	53.666	31.305	1.714	7.846	19.201	0.693	0.931	0.867	0	0.654	0.206	57.199	1.614	0.997
941	941	1	941	76.31	141074	915	1036	120.844	119.564	43.417	32.886	25.298	34.132	38.118	35.128	1.085	7.572	15.96	0.52	0.989	0.883	0	0.787	0.132	159.539	1.532	0.992
942	942	1	942	75.453	141226	1305	1427	140.688	140.035	48.26	38	33.526	40.762	40.05	38.053	1.052	9.276	15.167	0.266	0.995	0.915	0	0.829	0.114	37.207	1.637	0.995
943	943	1	943	75.994	141366	1393	1717	181.872	178.017	68.007	37.6	31.305	42.114	66.94	37.108	1.804	7.659	23.745	0.714	0.979	0.811	0	0.529	0.152	89.503	1.541	0.99
944	944	1	944	77.841	-68801.7	3548	5080	317.94	283.739	106.832	71.509	8.944	67.212	97.801	71.84	1.361	11.159	28.491	0.702	0.892	0.698	0	0.441	0.237	141.22	1.611	0.991
945	945	1	945	70.041	-77802.4	3401	4155	299.052	288.57	130.943	45.019	39.446	65.805	126.779	46.325	2.737	11.373	26.296	0.848	0.965	0.819	0	0.478	0.171	22.57	1.749	1
946	946	1	946	74.007	141824	1685	1827	162.256	162.647	66.068	37.56	36.715	46.319	53.6	42.202	1.27	10.385	15.624	0.614	1	0.922	0	0.804	0.103	52.042	1.722	0.999
947	947	1	947	72.459	141976	938	1049	123.324	122.905	48.508	28.921	25.456	34.559	48.466	28.792	1.683	7.606	16.214	0.634	0.997	0.894	0	0.775	0.109	20.219	1.583	0.996
948	948	1	948	81.044	142124	1981	2899	237.468	211.398	76.577	59	34.928	50.222	63	59	1.068	8.342	28.466	0.43	0.89	0.683	0	0.441	0.239	34.194	1.776	0.999
949	949	1	949	74.693	-114620	2904	3348	246.364	228.842	96.799	51.173	10	60.807	91.214	50.606	1.802	11.787	20.901	0.664	0.929	0.867	0	0.601	0.208	126.953	1.739	0.998
950	950	1	950	77.905	142420	1006	1111	147.06	140.421	52.086	34	25.456	35.789	52	34	1.529	6.841	21.498	0.514	0.955	0.905	0	0.585	0.183	168.473	1.555	0.99
951	951	1	951	59.954	9083.64	5617	9904	559.428	394.887	140.943	106.784	32.311	84.568	137.412	106.019	1.296	10.041	55.717	0.466	0.706	0.567	0	0.226	0.362	27.629	1.633	0.997
952	952	1	952	81.943	142725	2383	3631	275.872	246.494	99.202	53.863	34.986	55.083	92.914	53.6	1.733	8.638	31.937	0.778	0.894	0.656	0	0.393	0.236	156.346	1.555	0.994
953	953	1	953	73.454	142877	846	881	108.584	110.097	43.566	26.275	25.456	32.82	43.278	26.249	1.649	7.791	13.937	0.617	1	0.96	0	0.902	0.14	123.364	1.606	0.992
954	954	1	954	74.561	143030	1488	2635	273.876	221.145	95.268	33.91	18.974	43.527	93.723	33.422	2.804	5.433	50.409	0.852	0.807	0.565	0	0.249	0.296	44.835	1.446	0.986
955	955	1	955	75.951	143174	1726	1940	193.376	191.485	85.288	28	26	46.879	85	28	3.036	8.926	21.665	0.844	0.99	0.89	0	0.58	0.13	90.383	1.64	0.986
956	956	1	956	73.819	143326	2185	2974	227.532	200.785	70.093	50.759	30.067	52.745	66.31	49.769	1.332	9.603	23.694	0.635	0.882	0.735	0	0.53	0.245	61.991	1.618	0.998
957	957	1	957	74.736	143474	1354	1548	174.288	167.777	73.682	27.272	27.857	41.521	73.348	27.459	2.671	7.769	22.434	0.793	0.963	0.875	0	0.56	0.174	83.134	1.568	0.984
958	958	1	958	75.696	-109095	2974	4212	317.74	257.785	104.019	63.376	30.265	61.535	99.02	63.514	1.559	9.36	33.947	0.609	0.811	0.706	0	0.37	0.294	144.277	1.555	0.99
959	959	1	959	78.351	143778	1111	1445	181.772	143.934	58.249	33.207	13.416	37.611	56.859	33.106	1.718	6.112	29.74	0.708	0.792	0.769	0	0.423	0.306	32.109	1.603	0.997
960	960	1	960	80.082	-39271.1	4133	8148	496.604	359.54	148.946	69.22	29.53	72.542	146.731	68.622	2.138	8.323	59.67	0.796	0.724	0.507	0	0.211	0.35	155.661	1.568	0.995
961	961	1	961	69.867	144072	1422	1762	175.528	165.17	56.613	44.058	30	42.551	55.082	44.102	1.249	8.101	21.667	0.424	0.941	0.807	0	0.58	0.197	73.378	1.678	0.997
962	962	1	962	77.89	144227	1422	1901	189.584	166.464	57.271	44.295	16.125	42.551	56.515	45.122	1.253	7.501	25.276	0.513	0.878	0.748	0	0.497	0.248	177.935	1.678	0.998
963	963	1	963	72.307	144375	2377	3030	223.412	215.106	75.166	56.258	38	55.014	74.431	55.326	1.345	10.64	20.998	0.464	0.963	0.784	0	0.598	0.174	89.359	1.674	0.997
964	964	1	964	73.977	-97349.2	3079	3811	255.644	247.424	103.354	54.268	42.379	62.612	90.089	58.078	1.551	12.044	21.226	0.73	0.968	0.808	0	0.592	0.168	157.467	1.735	0.999
965	965	1	965	80.819	144677	2567	3014	214.388	207.457	71.021	60.05	42	57.17	65.115	60.877	1.07	11.974	17.905	0.427	0.968	0.852	0	0.702	0.168	58.661	1.573	0.991
966	966	1	966	79.29	144824	1326	1445	146.632	144.601	51.264	37.024	34.928	41.089	51.546	37	1.393	9.043	16.215	0.329	0.986	0.918	0	0.775	0.139	23.689	1.653	0.997
967	967	1	967	75.232	144975	1233	1427	146.404	143.278	56.586	32.744	26	39.622	52.802	33.106	1.595	8.422	17.384	0.667	0.979	0.864	0	0.723	0.153	125.87	1.634	0.996
968	968	1	968	71.723	145122	1768	2939	290.812	228.419	99.04	40.954	11.662	47.446	98.858	41.437	2.386	6.08	47.835	0.786	0.785	0.602	0	0.263	0.31	169.193	1.568	0.997
969	969	1	969	72.638	145270	2022	2549	205.664	185.016	67.201	47.493	30.265	50.739	66.528	47.424	1.403	9.832	20.919	0.635	0.9	0.793	0	0.601	0.232	50.152	1.623	0.996
970	970	1	970	73.734	145422	514	647	103.324	100.292	37.696	21	12.166	25.582	35	21	1.667	4.975	20.77	0.753	0.971	0.794	0	0.605	0.164	96.365	1.428	0.982
971	971	1	971	78.606	145571	1398	2218	208.016	188.179	76.217	39.765	12.166	42.19	74.061	39.661	1.867	6.721	30.952	0.775	0.905	0.63	0	0.406	0.228	58.669	1.511	0.996
972	972	1	972	75.963	145724	1012	1106	123.88	122.406	42.426	34.082	27.785	35.896	41.485	34.205	1.213	8.169	15.164	0.517	0.988	0.915	0	0.829	0.135	67.844	1.61	0.998
973	973	1	973	76.95	145874	997	1082	122.968	122.722	40.804	35.34	28.284	35.629	39.115	35.128	1.113	8.108	15.167	0.217	0.998	0.921	0	0.829	0.1	142.636	1.561	0.989
974	974	1	974	74.936	146025	566	591	84.92	85.467	30	23.9	22.361	26.845	28.46	24.352	1.169	6.665	12.741	0.445	1	0.958	0	0.986	0.121	126.7	1.565	0.966
975	975	1	975	75.997	146171	1920	2222	194.26	190.963	79.812	34.308	33.526	49.443	78.791	34.015	2.316	9.884	19.655	0.77	0.983	0.864	0	0.639	0.145	154.841	1.582	0.994
976	976	1	976	74.991	146325	527	558	86.488	87.129	33.838	23	23.324	25.904	26.833	24.597	1.091	6.093	14.194	0.452	1	0.944	0	0.885	0.124	164.927	1.452	0.982
977	977	1	977	76.364	146474	1636	1726	164.352	163.592	65.521	30	30	45.64	64	30	2.133	9.954	16.511	0.742	0.995	0.948	0	0.761	0.114	174.073	1.631	0.979
978	978	1	978	72.298	-116207	2849	3620	281.132	254.45	111.665	43.206	8.944	60.228	111.4	42.802	2.603	10.134	27.741	0.808	0.905	0.787	0	0.453	0.227	137.632	1.559	0.986
979	979	1	979	68.712	146776	2078	2854	236.784	214.642	90.211	47.574	34.525	51.437	80.951	49.649	1.63	8.776	26.981	0.694	0.906	0.728	0	0.466	0.226	49.068	1.631	0.998
980	980	1	980	72.034	146924	1039	1127	127.672	126.35	45.706	34	26.907	36.372	45	34	1.324	8.138	15.688	0.518	0.99	0.922	0	0.801	0.132	73.888	1.618	0.995
981	981	1	981	76.966	147075	1002	1192	137.608	130.208	47.76	35.248	24.083	35.718	40.497	39.661	1.021	7.282	18.898	0.546	0.946	0.841	0	0.665	0.192	159.586	1.571	0.994
982	982	1	982	75.62	147221	827	991	138.036	133.819	59.304	21.29	20.396	32.449	59.54	21.213	2.807	5.991	23.04	0.81	0.969	0.835	0	0.545	0.166	95.605	1.6	0.991
983	983	1	983	74.693	147374	753	875	115.612	114.292	46.098	22.284	18.439	30.964	46.043	22.204	2.074	6.513	17.751	0.774	0.989	0.861	0	0.708	0.134	38.411	1.509	0.99
984	984	1	984	77.652	147524	850	916	112.604	113.129	39.812	31.282	25.456	32.898	39.051	31.241	1.25	7.549	14.917	0.522	1	0.928	0	0.842	0.114	120.379	1.503	0.987
985	985	1	985	76.056	147676	1202	1277	127.872	128.598	43.932	37	34.234	39.121	39.205	37.121	1.056	9.4	13.603	0.232	1	0.941	0	0.924	0.118	68.587	1.616	0.995
986	986	1	986	70.822	147822	1982	2571	204.88	195.658	76.694	43.814	30	50.235	76.026	43.829	1.735	9.674	21.179	0.704	0.955	0.771	0	0.593	0.183	47.831	1.776	0.999
987	987	1	987	74.201	147975	822	856	109.468	109.103	43.566	26.243	25.298	32.351	40.05	27.074	1.479	7.509	14.578	0.643	0.997	0.96	0	0.862	0.108	117.079	1.593	0.992
988	988	1	988	75.961	148127	901	1000	122.54	117.815	40.311	34.226	25.612	33.87	36.77	34.655	1.061	7.353	16.666	0.447	0.961	0.901	0	0.754	0.176	144.245	1.533	0.992
989	989	1	989	71.59	148278	2267	2563	194.088	187.272	70.114	50.833	40	53.726	58.6	51.4	1.14	11.68	16.617	0.5	0.965	0.885	0	0.756	0.171	81.672	1.629	0.996
990	990	1	990	75.731	148423	1447	1626	154.444	150.692	58.181	36.671	34.525	42.923	55.317	36.878	1.5	9.369	16.484	0.568	0.976	0.89	0	0.762	0.157	119.892	1.682	0.998
991	991	1	991	77.495	148575	789	947	132.02	109.345	37.108	32.021	19.799	31.695	34.015	31.78	1.07	5.976	22.09	0.275	0.828	0.833	0	0.569	0.282	45.42	1.539	0.995
992	992	1	992	73.872	148721	1196	1550	172.876	167.514	69.029	32.053	26	39.023	68.964	32.249	2.138	6.918	24.988	0.799	0.969	0.772	0	0.503	0.166	129.166	1.63	0.997
993	993	1	993	73.243	148875	576	613	92.96	94.358	38.601	21	21.541	27.081	37	21	1.762	6.196	15.003	0.667	1	0.94	0	0.838	0.142	166.043	1.482	0.987
994	994	1	994	75.585	149024	769	857	111.264	107.181	39.56	27.033	24.083	31.291	38.949	26.907	1.448	6.911	16.098	0.632	0.963	0.897	0	0.781	0.173	122.83	1.514	0.994
995	995	1	995	75.51	149175	1325	1640	159.904	149.556	56.859	39.229	18.439	41.074	48.083	45.222	1.063	8.286	19.298	0.611	0.935	0.808	0	0.651	0.202	33.392	1.656	0.996
996	996	1	996	73.964	149325	1224	1316	131.108	130.333	46.098	37.491	32.249	39.477	41.304	37.336	1.106	9.336	14.044	0.372	0.994	0.93	0	0.895	0.119	125.15	1.623	0.995
997	997	1	997	72.513	149472	745	873	121.3	115.874	45.88	24.097	21.541	30.799	46.325	24.739	1.873	6.142	19.75	0.706	0.955	0.853	0	0.636	0.182	78.329	1.581	0.988
998	998	1	998	72.032	-115790	2796	3115	216.384	208.96	80.498	54.824	50.912	59.666	71.344	56.08	1.272	12.921	16.746	0.518	0.966	0.898	0	0.75	0.17	153.651	1.725	0.997
999	999	1	999	74.671	149774	547	618	99.888	99.44	43.046	20.506	19.698	26.391	40.608	21.401	1.897	5.476	18.241	0.711	0.996	0.885	0	0.689	0.114	59.97	1.48	0.992
1000	1000	1	1000	72.101	149921	855	991	135.94	133.825	58.052	22.75	21.541	32.994	58.052	21.932	2.647	6.29	21.614	0.776	0.984	0.863	0	0.581	0.143	49.832	1.559	0.999
1001	1001	1	1001	76.724	150071	1096	1249	136.14	133.457	47.539	36	27.857	37.356	46	36	1.278	8.051	16.911	0.596	0.98	0.878	0	0.743	0.15	168.652	1.598	0.991
1002	1002	1	1002	75.842	150225	1020	1164	137.936	135.583	57.723	27.596	25.06	36.038	56.036	28.018	2	7.395	18.653	0.741	0.983	0.876	0	0.674	0.145	79.594	1.667	0.995
1003	1003	1	1003	75.718	150374	574	614	96.196	96.775	39.56	21.179	20	27.034	39.205	21.213	1.848	5.967	16.121	0.675	1	0.935	0	0.779	0.119	162.694	1.473	0.989
1004	1004	1	1004	77.405	150528	1297	1493	155.128	148.771	58.249	33.828	28.636	40.637	55.57	34.132	1.628	8.361	18.554	0.654	0.959	0.869	0	0.677	0.178	70.377	1.642	0.997
1005	1005	1	1005	75.215	150675	633	740	106.916	96.817	33.242	28.28	20	28.389	30.232	28.844	1.048	5.921	18.059	0.47	0.906	0.855	0	0.696	0.227	72.901	1.512	0.993
1006	1006	1	1006	72.379	150826	1518	1645	149.312	146.126	51.313	39.698	34	43.963	50.21	41.012	1.224	10.167	14.686	0.537	0.979	0.923	0	0.856	0.153	58.221	1.696	0.998
1007	1007	1	1007	75.994	150974	1001	1176	136.168	126.972	44.777	33.298	24.413	35.7	44.385	33.242	1.335	7.351	18.523	0.565	0.932	0.851	0	0.678	0.205	143.105	1.567	0.992
1008	1008	1	1008	73.625	151124	1257	1373	136.696	134.475	49.244	36.636	34.525	40.006	42.059	37	1.137	9.196	14.865	0.412	0.984	0.916	0	0.845	0.144	49.442	1.643	0.996
1009	1009	1	1009	76.025	151270	1390	1756	179.976	170.112	71.589	31.722	26.077	42.069	70.328	32.249	2.181	7.723	23.303	0.778	0.945	0.792	0	0.539	0.193	146.695	1.663	0.996
1010	1010	1	1010	70.394	151425	2006	2556	201.216	187.015	64.537	54.177	36.77	50.538	55.606	54.203	1.026	9.969	20.183	0.33	0.929	0.785	0	0.623	0.207	97.852	1.781	0.998
1011	1011	1	1011	71.628	151575	1243	1381	141.472	136.671	46.69	34.648	34.525	39.782	45.011	34.015	1.323	8.786	16.102	0.424	0.966	0.9	0	0.78	0.17	5.439	1.678	0.995
1012	1012	1	1012	74.131	151723	2051	2149	167.36	167.482	60.959	48.79	43.267	51.102	50	49	1.02	12.255	13.656	0.438	1	0.954	0	0.92	0.088	44.596	1.779	0.999
1013	1013	1	1013	70.17	151875	1701	1949	184.908	177.847	74.706	33.284	30.529	46.538	72.367	32.558	2.223	9.199	20.101	0.765	0.962	0.873	0	0.625	0.175	19.321	1.572	0.991
1014	1014	1	1014	73.237	152026	1152	1207	131.92	132.821	52.431	26.055	26.077	38.298	52.154	26.077	2	8.733	15.107	0.717	1	0.954	0	0.832	0.122	126.057	1.617	0.993
1015	1015	1	1015	77.495	152175	1288	1448	149.968	141.894	51.478	36.201	31.241	40.496	50.99	35.777	1.425	8.588	17.461	0.585	0.946	0.89	0	0.72	0.192	28.85	1.636	0.997
1016	1016	1	1016	77.664	152328	1765	2127	189.128	175.694	67.446	43.757	30.067	47.405	66.708	43.863	1.521	9.332	20.266	0.684	0.929	0.83	0	0.62	0.208	82.914	1.579	0.994
1017	1017	1	1017	73.745	152478	1621	2119	197.952	173.107	63.569	43.471	28	45.43	59.439	43.932	1.353	8.189	24.173	0.636	0.874	0.765	0	0.52	0.25	6.225	1.719	0.999
1018	1018	1	1018	74.468	152624	986	1090	129.568	127.389	53.009	27.776	24.083	35.432	50.478	28.018	1.802	7.61	17.026	0.718	0.983	0.905	0	0.738	0.145	134.559	1.562	0.992
1019	1019	1	1019	75.715	152778	1207	1346	138.264	133.077	47.202	38.449	32.062	39.202	42	40	1.05	8.73	15.838	0.492	0.962	0.897	0	0.793	0.174	30.789	1.628	0.996
1020	1020	1	1020	75.304	152923	1296	1604	163.596	150.621	58.31	39.158	26	40.622	51.108	40.817	1.252	7.922	20.651	0.665	0.921	0.808	0	0.609	0.215	63.786	1.646	0.997
1021	1021	1	1021	72.063	153077	1437	1691	162.812	155.441	59.439	40.084	32.062	42.774	51.078	42.544	1.201	8.826	18.447	0.588	0.955	0.85	0	0.681	0.183	1.811	1.676	0.998
1022	1022	1	1022	73.835	-106738	2871	3639	256.556	233.086	87.092	55.636	36	60.46	85.024	55.036	1.545	11.191	22.926	0.64	0.909	0.789	0	0.548	0.225	103.755	1.713	0.999
1023	1023	1	1023	73.857	153375	1788	1903	159.904	158.253	56.223	45.953	40	47.713	49.254	48.26	1.021	11.182	14.3	0.422	0.99	0.94	0	0.879	0.132	127.37	1.746	0.999
1024	1024	1	1024	73.451	153528	1222	1403	155.684	153.272	66.098	25.968	24.083	39.445	64.846	26.401	2.456	7.849	19.834	0.801	0.985	0.871	0	0.634	0.143	111.416	1.662	0.999
1025	1025	1	1025	76.966	-114274	2773	3161	216.812	210.157	80.212	53.957	46.39	59.42	71.568	53.46	1.339	12.79	16.952	0.545	0.969	0.877	0	0.741	0.166	22.971	1.691	0.998
1026	1026	1	1026	73.145	153828	1157	1356	142.512	140.702	53.712	34.485	26	38.381	53	33.615	1.577	8.119	17.554	0.672	0.987	0.853	0	0.716	0.137	119.643	1.614	0.996
1027	1027	1	1027	72.789	153973	1432	1520	145.62	145.805	56.639	36.211	34.409	42.7	47.096	42.048	1.12	9.834	14.808	0.552	1	0.942	0	0.849	0.094	37.229	1.725	0.997
1028	1028	1	1028	78.708	154127	2341	2976	241.26	222.912	93.172	43.799	14	54.595	91.351	44.181	2.068	9.703	24.864	0.768	0.924	0.787	0	0.505	0.212	88.718	1.655	0.996
1029	1029	1	1029	73.689	154275	624	745	103.452	102.248	39.623	22.015	16.971	28.187	40.025	22.561	1.774	6.032	17.151	0.732	0.988	0.838	0	0.733	0.135	165.572	1.506	0.99
1030	1030	1	1030	78.592	154428	1636	2278	206.904	187.234	73.062	41.277	24.083	45.64	72.45	40.497	1.789	7.907	26.167	0.721	0.905	0.718	0	0.48	0.228	18.071	1.543	0.992
1031	1031	1	1031	80.218	154574	1293	1833	182.128	165.119	59.135	42.798	22	40.575	54.452	43.139	1.262	7.099	25.654	0.689	0.907	0.705	0	0.49	0.226	119.858	1.646	0.998
1032	1032	1	1032	71.002	154721	1701	2051	185.92	170.953	60.605	39.299	27.203	46.538	59.54	39.825	1.495	9.149	20.321	0.627	0.919	0.829	0	0.618	0.216	21.397	1.726	0.998
1033	1033	1	1033	76.262	154874	521	555	90.408	91.49	37.216	16.533	16.125	25.756	37.443	17.205	2.176	5.763	15.688	0.759	1	0.939	0	0.801	0.135	123.001	1.459	0.991
1034	1034	1	1034	74.943	-141016	2525	2972	226.064	219.56	89.022	37.239	32	56.7	86.023	37.014	2.324	11.169	20.24	0.78	0.971	0.85	0	0.621	0.163	178.42	1.67	0.998
1035	1035	1	1035	73.581	155176	1408	1645	159.476	149.955	57.245	37.289	31.623	42.341	53.907	36.878	1.462	8.829	18.063	0.58	0.94	0.856	0	0.696	0.197	111.719	1.672	0.998
1036	1036	1	1036	75.402	155323	1545	1841	173.432	158.53	58.669	37.924	33.941	44.353	54.818	38.419	1.427	8.908	19.468	0.578	0.914	0.839	0	0.645	0.22	39.949	1.689	0.997
1037	1037	1	1037	73.721	155475	1789	1928	163.496	161.556	61.098	38.071	33.941	47.727	59.666	38.419	1.553	10.942	14.942	0.625	0.988	0.928	0	0.841	0.135	146.04	1.752	0.998
1038	1038	1	1038	74.1	155623	1133	1169	122.968	125.063	46.648	32.202	32	37.981	42.426	33.242	1.276	9.214	13.346	0.53	1	0.969	0	0.942	0.145	68.371	1.644	0.993
1039	1039	1	1039	75.225	155778	2039	3323	255.872	222.502	83.487	48.552	31.113	50.952	79.429	48.836	1.626	7.969	32.109	0.73	0.87	0.614	0	0.391	0.254	101.222	1.608	0.997
1040	1040	1	1040	74.496	-32551.4	3937	4622	317.312	303.422	135.152	41.678	18.439	70.801	134.183	41.869	3.205	12.407	25.575	0.841	0.956	0.852	0	0.491	0.181	125.607	1.611	0.993
1041	1041	1	1041	66.31	156080	2008	2725	221.416	199.044	73.756	47.576	31.113	50.563	73.661	48.166	1.529	9.069	24.415	0.597	0.899	0.737	0	0.515	0.232	132.814	1.657	0.993
1042	1042	1	1042	73.038	156223	1943	2206	182.356	177.098	60.638	48.324	39.446	49.738	55.902	48.301	1.157	10.655	17.115	0.228	0.971	0.881	0	0.734	0.164	95.653	1.768	0.999
1043	1043	1	1043	79.243	-76142.5	3196	3684	258.908	251.138	107.787	49.896	44.407	63.791	107.703	50.249	2.143	12.344	20.974	0.737	0.97	0.868	0	0.599	0.165	67.796	1.721	0.999
1044	1044	1	1044	72.018	-89036.7	3030	3566	245.936	228.684	77.369	65.195	41.037	62.112	71.84	69.029	1.041	12.32	19.962	0.417	0.93	0.85	0	0.63	0.207	67.907	1.631	0.992
1045	1045	1	1045	71.542	156680	1663	1853	171.408	170.029	68.007	36.054	31.241	46.015	67.119	36.249	1.852	9.702	17.667	0.685	0.992	0.897	0	0.711	0.126	109.59	1.561	0.993
1046	1046	1	1046	68.063	-9279.61	4489	6706	385.084	319.743	129.808	71.357	18.868	75.601	129.553	70.859	1.828	11.657	33.034	0.707	0.83	0.669	0	0.38	0.281	163.648	1.642	0.996
1047	1047	1	1047	76.695	-89314.3	3053	4548	319.38	252.098	95.567	68.245	14.142	62.347	79.202	75	1.056	9.559	33.411	0.446	0.789	0.671	0	0.376	0.308	0.102	1.562	0.989
1048	1048	1	1048	72.501	157126	1444	1613	168.828	166.726	71.449	27.515	26	42.878	71.197	27.295	2.608	8.553	19.739	0.796	0.988	0.895	0	0.637	0.136	96.7	1.585	0.983
1049	1049	1	1049	75.706	157276	581	610	91.72	92.727	34.928	21.406	21.633	27.198	34.234	22.204	1.542	6.334	14.479	0.589	1	0.952	0	0.868	0.133	95.278	1.479	0.98
1050	1050	1	1050	75.993	-110878	2782	3451	249.528	223.71	84.959	55.289	46	59.516	83.217	55.758	1.492	11.149	22.381	0.53	0.897	0.806	0	0.561	0.234	110.385	1.602	0.993
1051	1051	1	1051	67.494	157567	2239	2844	215.244	205.322	72.18	53.263	37.736	53.393	71.4	52.802	1.352	10.402	20.692	0.557	0.954	0.787	0	0.607	0.184	29.921	1.653	0.996
1052	1052	1	1052	82.612	-117951	2726	3552	274.604	256.851	104.01	53.865	45.255	58.914	95	57	1.667	9.927	27.662	0.683	0.935	0.767	0	0.454	0.202	66.804	1.725	0.998
1053	1053	1	1053	76.255	-141451	2492	2756	208.644	202.482	79.85	44	4	56.329	71.176	46.098	1.544	11.944	17.469	0.593	0.97	0.904	0	0.719	0.164	82.94	1.7	0.994
1054	1054	1	1054	76.855	158026	1630	1881	202.5	181.779	71.589	30.477	27.203	45.556	68.593	30.15	2.275	8.049	25.157	0.79	0.898	0.867	0	0.5	0.233	86.958	1.628	0.983
1055	1055	1	1055	72.478	158176	1707	1941	180.86	166.159	58.523	39	38	46.62	56	39	1.436	9.438	19.162	0.538	0.919	0.879	0	0.656	0.216	104.066	1.726	0.998
1056	1056	1	1056	79.14	-78710.4	3135	3534	260.832	248.518	102.616	42.989	31.623	63.179	102.45	42.012	2.439	12.019	21.701	0.785	0.953	0.887	0	0.579	0.185	126.377	1.581	0.987
