# Supplementary material for: Characterization of Nanoscale Organization of F-Actin in Morphologically Distinct Dendritic Spines In Vitro Using Supervised Learning
Source: eNeuro. 2019 Aug 1;6(4):ENEURO.0425-18.2019. doi: 10.1523/ENEURO.0425-18.2019 (PMC6709208; doi:10.1523/ENEURO.0425-18.2019)
Supplement: Extended Data 1 — On the GitHub repository, there are two folders titled rat and mice. Folder rat has a subfolder xls. Contents of xls are: (1) shape_info.xlsx, (2) class_01.xlsx, (3) class_02.xlsx, (4) class_03.xlsx, and (5) class_04.xlsx. Shape_info.xlsx contains the 22 features identified using Shape Filter plugin in ImageJ class_01.xlsx, class_02.xlsx, class_03.xlsx, and class_04.xlsx contain annotations of spines from four human experts, respectively, of all the 1056 spines. MATLAB code files: shapeinfo_cluster.m, reduces shape information to five dimensions using PCA. These five dimensions are used for training a SVM using MATLAB function fitecoc to classify the spines into three categories. get_head_neck_regions.m, computes cumulative branch lengths for head and neck regions separately from the image input. compare_head_neck_len.m, this code plots the lengths of the branches from head and neck regions as a histogram using nhist.m function. The F-actin images of dendritic spines from rat neuronal cultures is in the folder spines.rar. Folder mice has a subfolder xls. Contents of xls are: (1) shape_info_mice.xlsx, (2) class_01.xlsx, (3) class_02.xlsx, (4) class_03.xlsx, and (5) class_04.xlsx. Shape_info_mice.xlsx contain the 22 features identified using Shape Filter plugin in ImageJ class_01.xlsx, class_02.xlsx, class_03.xlsx, and class_04.xlsx contain annotations of spines from four human experts, respectively, of all the 249 spines. MATLAB code files: shapeinfo_cluster.m, reduces shape information to five dimensions using PCA. These five dimensions are used for training a SVM using MATLAB function fitecoc to classify the spines into three categories. get_head_neck_regions.m, computes cumulative branch lengths for head and neck regions separately from the image input. compare_head_neck_wt_tg.m, this code plots the lengths of the branches from head and neck regions as a histogram using nhist.m function. cumlen_wt_tg_stubbythin.m, computes cumulative F-actin lengths for stubby and [file sup_enu-eN-MNT-0425-18-s06.zip › Extended Data-1/README.md]

# auto-factin

This repository contains data and MATLAB scripts to classify dendritic spines and automatically calculate the cumulative F-actin lengths in the putative head and neck regions of mushroom spines.

The repository is split into two folders: mice and rat, each having spine images derived from neuronal cultures and MATLAB scripts to analyze them. Before running any of the scripts, please unrar the spines.rar file in each folder which containes multichannel images of putative dendritic spines. 
